# Supplementary material for: Recommendations for the diagnosis and management of cln3 disease (batten disease) using the Delphi consensus methodology
Source: Orphanet J Rare Dis. 2026 Mar 10;21:155. doi: 10.1186/s13023-026-04298-2 (PMC13088526; doi:10.1186/s13023-026-04298-2)
Supplement: Supplementary file 5 — Supplementary Material 5 [file 13023_2026_4298_MOESM5_ESM.xlsx]

## Sheet: Sheet1
Authors	Date of Publication	Title	Journal	Volume	Pages	Link	Focus	Study phase	Study Design	Patient numbers	Patient, Population or Problem	Intervention, Prognostic Factor or Exposure	Comparison or Intervention	Results	Conclusion	Oxford Evidence Grade	Date Articles were gathered and reviewed by you	Notes
Abdennadher, M., Inati, S., Soldatos, A., Norato, G., Baker, E. H., Thurm, A., Bartolini, L., Masvekar, R., Theodore, W., Bielekova, B., Porter, F. D. and Dang Do, A. N.	2021	Seizure phenotype in CLN3 disease and its relation to other neurologic outcome measures	J Inherit Metab Dis	44	1013-1020	10.1002/jimd.12366	Seizures	Observational	Case-series	18	CLN3	EEG, Unified Batten Disease Rating Scale (UBDRS) seizure score	Compare seizure severity with disease severity (UBDRS capability), adaptive behavior composite score (ABC; Vineland-3), glutamate+glutamine+GABA and N-acetylaspartate+N-acetylaspartyl glutamate (MR spectroscopy), and CSF neurofilament light chain (NEFL) levels	median age = 10.7 years (IQR = 7.8). Eighteen completed baseline EEG; 12 had a 1-year follow-up. Seizures were reported in 14 (8 1-kb deletion homozygotes), with median age at onset of 10.0 (IQR = 6.8). Epileptiform discharges were noted in 15 (9 homozygotes). Bilateral tonic clonic (n = 11) and nonmotor seizures (n = 7) were most common. UBDRS seizure score correlated with age (rp = 0.50; [0.08,…	Seizures and epileptiform discharges were frequent and often started by age 10 years without significant difference between genotypes. ABC and CSF NEFL correlate with UBDRS seizure score, reflecting the role of seizures in the neurodegenerative process	4	2021-09-30
Aberg, L., Järvelä, I., Rapola, J., Autti, T., Kirveskari, E., Lappi, M., Sipilä, L. and Santavuori, P.	1998	Atypical juvenile neuronal ceroid lipofuscinosis with granular osmiophilic deposit-like inclusions in the autonomic nerve cells of the gut wall	Acta Neuropathol	95	306-12	10.1007/s004010050803	Diagnosis	N/a	Case Report	1	JNCL 8yo male	MRI, genetic analysis, polysomnography, histology	None	homozygous for the major mutation of JNCL, a 1.02-kb deletion. whole-night polysomnography, there was significantly more epileptiform activity than in other JNCL patients under 10 years of age. Using magnetic resonance imaging, the signal intensity of the white matter was increased, especially in the periventricular area, enlarged perivascular spaces in the watershead areas, corpus callosum was t…	The features of the present case indicated a phenotypic variant of JNCL.	4	2021-10-01
Aberg, L., Kirveskari, E. and Santavuori, P.	1999	Lamotrigine therapy in juvenile neuronal ceroid lipofuscinosis	Epilepsia	40	796-9	10.1111/j.1528-1157.1999.tb00782.x	Seizures	Post-market	Case-series, Open-label	28	JNCL. mean age at initiation of LTG 13.7 years (range, 6.7-28.2 years).	Lamotrigine. 0.1-0.5 mg/kg/day and increased every 2 weeks until a maintenance dose of 1.25-15 mg/kg/day.	Group 1: LTG as add on basis. Group 2: LTG as first antiepileptic drug. Group 3: LTG despite no preceding seizures, based on polysomnography. Group 4: LTG replaced valproate	LTG had a favorable effect in 23 of 28 patients. A decrease in frequency of seizures of ≥50% was observed in 10, a decrease in severity of seizures in 9 of the 22 patients who had preceding seizures. Increases in well-being were found in 18 of 28. During the follow-up, LTG was continued as monotherapy in 13 of 19 patients.	Lamotrigine is valuable in JNCL	3	2021-10-01
Aberg, L., Lauronen, L., Hämäläinen, J., Mole, S. E. and Autti, T.	2009	A 30-year follow-up of a neuronal ceroid lipofuscinosis patient with mutations in CLN3 and protracted disease course	Pediatr Neurol	40	134-7	10.1016/j.pediatrneurol.2008.10.012	Disease progression	N/a	Case Report	1	p.Glu295Lys in the CLN3 gene	None	None	Visual failure was noticed at 6 years of age, thereafter disease progression was atypical. Polyneuropathy and cerebellar signs were observed after age 20, and epilepsy and slight mental decline after age 35. From then on, there was rapid deterioration, and the patient died at age 39.	importance of exact genotyping for disease course prediction and management.	4	2021-10-01
Aberg, L., Liewendahl, K., Nikkinen, P., Autti, T., Rinne, J. O. and Santavuori, P.	2000	Decreased striatal dopamine transporter density in JNCL patients with parkinsonian symptoms	Neurology	54	1069-74	10.1212/wnl.54.5.1069	Disease mechanism	Observational	Case-control	17	JNCL. mean age, 15 years (10-31)	Unified Parkinson's Disease Rating Scale (UPDRS). Iodine-123-labeled 2beta-carbomethoxy-3beta-(4-iodophenyl) tropane as a SPECT tracer, MRI.	SPECT - MRI	Mean UPDRS score was 20 (range, 2 to 41). SPECT - mean striatum-to-cerebellum uptake ratio was lower in patients than in control subjects (3.1 +/- 0.6 versus 6.8 +/- 1.0; p < 0.001), with the decrease being more pronounced in the putamen than in the caudate nucleus. MRI, the mean striatum-to-thalamus signal intensity ratio was higher in patients than in control subjects (1.14 +/- 0.02 versus 1.08…	Decrease in the striatal dopamine transporter density in JNCL offers a rational basis for a trial of dopaminergic drugs in this disease.	4	2021-10-01
Aberg, L., Talling, M., Härkönen, T., Lönnqvist, T., Knip, M., Alen, R., Rantala, H. and Tyynelä, J.	2008	Intermittent prednisolone and autoantibodies to GAD65 in juvenile neuronal ceroid lipofuscinosis	Neurology	70	1218-20	10.1212/01.wnl.0000307753.88839.29	Treatment	Interventional	Open-label	8	JNCL 4(m), 4(f)	Immunosuppressive therapy on GAD65-antibodies, symptoms, disease progression	UPDRS score at onset and one year. Neuropsychological outcomes	During 1 year follow up, verbal IQ increased in tow of the younger patients, no change in motor symptoms. The oldest patients were more alert and showed improvement in their ability to move from day 3 to 4 of the prednisolone therapy. This effect lasted a few days after the prednisolone therapy was discontinued and reappeared during the next treatment period. After the initiation of prednisolone …	Although the motor improvement in older patients and increase in IQ in younger patients is encouraging, a longer randomised controlled follow-up study is need to verigy whether corticosteroid treatment would have a true effect on JNCL disease progression. Possible benefits must outweight adverse effects.	4	2021-10-04
Aberg, L. E., Bäckman, M., Kirveskari, E. and Santavuori, P.	2000	Epilepsy and antiepileptic drug therapy in juvenile neuronal ceroid lipofuscinosis	Epilepsia	41	1296-302	10.1111/j.1528-1157.2000.tb04608.x	Seizures / Therapy	Observational	Cohort, Open-label	60	JNCL Mean age 16.5y (5-33), 33(m) 27(f). 50 had epilepsy	Seizure characteristics, age at first seizure, effect of first AED, seizure control.	Different AEDs	First epileptic seizure at a mean age of 10.0 years (range 5-16). Most common type was generalized seizures. The first AED tried, valproate (VPA) and lamotrigine (LTG) appeared equally effective, 80% of the patients responding to these AEDs. During study, the median seizure frequency was four seizures a year (range 0-120), and 72% of the patients had good or satisfactory seizure control (0-6 seiz…	Epilepsy in JNCL usually successfully treated with the current AEDs, lamotrigine, or, secondarily, valproate. In combination therapy, clonazepam, seems a valuable add-on to AED.	3	2021-10-04
Aberg, L. E., Rinne, J. O., Rajantie, I. and Santavuori, P.	2001	A favorable response to antiparkinsonian treatment in juvenile neuronal ceroid lipofuscinosis	Neurology	56	1236-9	10.1212/wnl.56.9.1236	Parkinsonism -Therapy	Interventional	Open-label	21	JNCL	According to the motor Unified PD Rating Scale (UPDRS) score, patients administered; Levodopa (n=10), selegiline (n=6), control (n=5)	UPDRS score at onset and one year.	Both in control group and selegiline group the mean UPDRS increased, but decreased in the levodopa group.	Significant difference was seen between levodopa group and the control group.	3	2021-10-04
Aberg, L. E., Tiitinen, A., Autti, T. H., Kivisaari, L. and Santavouri, P.	2002	Hyperandrogenism in girls with juvenile neuronal ceroid lipofuscinosis	Eur J Paediatr Neurol	6	199-205	10.1053/ejpn.2002.0594	Hormones	Observational	Case-control	26	16 JNCL (f), 10 had menstrual bleeding, 3 given medroxyprogesterone acetate, 3 previous ovariectomy. 10 healthy controls (f)	Hormonal tests. MRI of ovaries.	Age at menarche, menstrual cycle length, acne, and hirsutism.	Mean age at menarche in JNCL patients was 11.6 years. Four of ten patients with menstruation had prolonged cycles, but patients with regular cycles the mean ovarian cycle was short (26d). Hyperandrogenism, characterised by acne, hirsutism and/or hyperandrogenaemia was found significantly more often in patients than controls (p<0.01). No significant differences in laboratory parameters. Polycystic…	Hyperandrogenism is common in patients with JNCL. Early menarche and signs of anovulation. The factors underlying these hormonal changes seem complex, possibly including a neurodegenerative process, the obesity associated with JNCL, and the drugs used for symptomatic treatment of the patients.	4	2021-10-04
Adams, H., Augustine, E., Cialone, J., Newhouse, N., Vierhile, A., DeBlieck, E., Marshall, F., Mink, J., Kwon, J. and Rothberg, P.	2011	Sex differences in clinical progression and quality of life in juvenile neuronal ceroid lipofuscinosis	Molecular Genetics and Metabolism	102	S3	10.1016/j.ymgme.2010.11.008	Gender differences	Observational	Cohort	226	JNCL who died at 30 years or younger (13-30). 98 (m) 128 (f)	Age at death, symptom onset, Quality of life.	Comparison of males and females	The average age at death was lower in females (mean = 20.9 years old), than males , (mean = 22.2) ( SD = 4.2; t= -2.17, p = 0.03). THose with genetically confirmed JNCL females experience first symptom onset at least one year later than males (N= 29 females, 26 males:females mean= 6.24 years, SD= 1.5; males mean= 5.16, SD= 0.88). Using a parent-rated QoL instrument, girls' (N= 22) QoL related to …	The disease course for females may unfold more rapidly and that the impact of disease on QoL is greater for girls than for boys.	4	2021-10-04
Adams, H. R. and Mink, J. W.	2013	Neurobehavioral features and natural history of juvenile neuronal ceroid lipofuscinosis (Batten disease)	J Child Neurol	28	1128-36	10.1177/0883073813494813	Neuropsychological	Observational	Cohort	87	JNCL 47(m), 40(f). Average age 17.4y (7.5-28.2). homozygous for the common deletion (n = 49); compound heterozygous (n = 25); homozygous for a novel mutation (n = 1)	SEVERAL STUDIES:	Unified Batten Disease Rating Scale Clinical Global Impression rating. Wechsler Intelligence Scale for Children - Fourth Edition; Child Behaviour checklist; Pediatric Quality of Life (PedsQL) Family Impact Module	Studies confirm high rates of behavioural problems, which along with cognitive impairments appear to precede motor impairment, and are not influenced by genotype. Sex differences reported. Females have greater anxiety and social difficulties (Finnish cohort). Child behaviour checklist, 369 evaluations in 70 children - hypothesised inverse U shaped function. Where problems worsen as disease advanc…	Review the history of neurobehavioral features in juvenile neuronal ceroid lipofuscinosis and the work of the University of Rochester Batten Center to characterise the extent and progression of neurobehavioral symptoms over disease course, and discuss the relevance of neurobehavioral studies as an aid to understanding the clinical phenotype of juvenile Batten disease and potential targets for int…	3	2021-10-15
Adams, H., Augustine, E., Potter, S., Kwon, J., Marshall, F., Newhouse, N., Vierhile, A. and Mink, J.	2012	Medical comorbidities in juvenile neuronal ceroid lipofuscinosis (Batten disease)	Molecular Genetics and Metabolism	105	S15	10.1016/j.ymgme.2011.11.009	Comorbidities	Observational	Cohort	86	JNCL 45(m), 41(f), mean age 15.1 years.	Unified Batten Disease Rating Scale (UBDRS).	Number of comorbidities, age.	Five most commonlyparent-reported medical comorbidities were constipation (N=23),incontinence (N=23), acne (N=18), ear infection (N=17), eczemaor dry/itchy skin (N=14), and pain (N=13). Medical allergies (n=14). On average children experienced approximately 4 comorbid health problems (M=3.9, SD=3.0;range=0 to 7). . Total number of medical problems correlated with age, (r=.42, p<.01),psychosocial …	Comorbid health problems are common and may provide a broader understanding of disease phenomenology and course.	4	2021-10-04
Adams, H., de Blieck, E. A., Mink, J. W., Marshall, F. J., Kwon, J., Dure, L., Rothberg, P. G., Ramirez-Montealegre, D. and Pearce, D. A.	2006	Standardized assessment of behavior and adaptive living skills in juvenile neuronal ceroid lipofuscinosis	Dev Med Child Neurol	48	259-64	10.1017/s0012162206000570	Neuropsychological	Observational	Case-series	26	JNCL, 13(m) 13(f), mean age 12y3mo (range 6y 9mo to 18y 8mo). 25 visual impairment, 18 seizure history.	Child Behaviour Checklist, Scales of Independent Behaviour - Revised	Behavioural, psychiatric, functional status	Participants exhibited a broad range of behavioural and psychiatric problems, rated as occurring frequently and/or as severe in more than half of the sample. Males and females did not differ with regard to the number of behavioural and psychiatric problems. Children were limited in their ability to perform activities of daily living, including self-care, hygiene, socialisation, and other age-appr…	Results provide a quantitative baseline for behavioural and psychiatric problems and functional level in JNCL, against which further decline can be measured	4	2021-10-04
Adams, H., Newhouse, N., Levy, E. J., Kwon, J. M., Marshall, F. J., De Blieck, E. A., Vierhile, A., Augustine, E. F., Ramirez, D. and Mink, J. W.	2010	Update on longitudinal assessment of children with juvenile neuronal ceroid lipofuscinosis (Batten disease)	Molecular Genetics and Metabolism	99	S8	10.1016/j.ymgme.2009.10.018	Neurocognitive function	Observational	Longitudinal	59	JNCL	Unified Batten Disease Rating Scale (UBDRS).	Auditory attention, verbal learning and recall, verbal fluency, fund of knowledge, vocabulary and verbal reasoning.	Summary score for general performance across all tests; test performance had a significant inverse relationship to age (r = −.43, p < .01). Performance in individual domains showed similar patterns, except sentence repetition (r = −.16, not significant) consistent with our prior work	The longitudinal examination of this population presents several challenges, including selection of tests appropriate for visually impaired patients who must provide verbal responses yet also experience motor speech decline, and selection of measures that can be administered consistently over time to patients experiencing progressive dementia.	4	2021-10-04
Adams, H., Newhouse, N. J., Levy, E. J., Mink, J. W., Kwon, J. M., Marshall, F. J., De Blieck, E., Vierhile, A., Augustine, E. F., Ramirez-Montealegre, D. and Adams, H. R.	2010	Visual aid skills and socioeconomic status in children with Batten disease	Molecular Genetics and Metabolism	99	S8	10.1016/j.ymgme.2009.10.019	Visual aids	Observational	Survey	43	JNCL	Socioeconomic status (SES), visual impairment	Parent education, employment status, subjects physical activity, age of vision loss onset, introduction of visual aid techniques.	Visual aid skills were helpful for most subjects. Long cane was taught most frequently (91%), closely followed by Guided Travel (84%), and Braille (84%), Braille was earliest taught (mean 7years, SD=1.9), but the most difficult to learn. Guided Travel was easiest to learn and most likely to be retained (40%). 50% of parents had high school diploma or less. 94% of fathers and 63% of mothers were e…	Visual aid techniques are helpful for children with JNCL but vary in their acquisition and retention. It is possible that the age at which these aids are introduced influences their impact. SES may affect access, learning, and retention.	4	2021-10-04
Adams, H. R., Beck, C., Bonifacio, K. P., Marshall, F. J., Masten, M., Thatcher, A., Vermilion, J., Vierhile, A., Augustine, E. F. and Mink, J. W.	2020	Cross-validation of the Vineland-III with independent assessments of cognition and adaptive skills in CLN3 disease	Molecular Genetics and Metabolism	129	S17-S18	10.1016/j.ymgme.2019.11.014	Communication	Observational	Case-series	17	JNCL,. 9(m). 8(f) Mean age 14.56 years (SD 4.56), (range 7.57-25.17)	Vineland-3 Adaptive Behaviour Scale. Unified Batten Disease Rating Scale (UBDRS)	Verbal fluency, verbal reasoning, vocabulary	The mean Vineland-3 Adaptive Behavior Composite Standard Score (ABC-SS) was 65.00 (SD = 23.2, range = 20.0–112.0), which was significantly associated with the UBDRS Capability Score (r=−0.84,pb.001).The mean Vineland-3 Communication Composite SS was 62.00 (SD= 28.5, range = 20.0–111.0) significantly associated with acomposite language score (average of the z scores for tasks of verbal fluency, ve…	Preliminary evidence for the convergent validity of the Vineland-3 as an assessment of general adaptive function in CLN3 disease and specifically for assessment of communication skills, despite different methodologies and informants (laboratory based cognitive assessment tools, parent report, and clinician evaluation).	4	2021-10-04
Adams, H. R., Beck, C. A., Levy, E., Jordan, R., Kwon, J. M., Marshall, F. J., Vierhile, A., Augustine, E. F., de Blieck, E. A., Pearce, D. A. and Mink, J. W.	2010	Genotype does not predict severity of behavioural phenotype in juvenile neuronal ceroid lipofuscinosis (Batten disease)	Dev Med Child Neurol	52	637-43	10.1111/j.1469-8749.2010.03628.x	Genotype-Phenotype	Observational	Case-series	60	JNCL 28(m) 32(f) mean age 15y1mo (range 5y8mo-31y1mo)	Child Behaviour Checklist (CBCL) and the Unified Batten Disease Rating Scale (UBDRS)	genotype and phenotype, UBDRS behaviour assessment	No significant genotype and clinical phenotype differences were identified when comparing individuals homozygous for the deletion with a heterozygous group of compound heterozygous individuals. Significant correlations among related behavious items and scales on the SBCL and UBDRS. Spearman’s rho ranging from 0.39 [p<0.05] to 0.72 [p<0.01]). Behaviour and physical function ratings were uncorrelat…	Genotype and clinical phenotype differences were not seen between individuals homozygous or heterozygous. The CBCL appears to be valid for use in JNCL and cross-validates well with the UBDRS.	4	2021-10-04
Adams, H. R., Defendorf, S., Vierhile, A., Mink, J. W., Marshall, F. J. and Augustine, E. F.	2019	A novel, hybrid, single- and multi-site clinical trial design for CLN3 disease, an ultra-rare lysosomal storage disorder	Clin Trials	16	555-560	10.1177/1740774519855715	Services	Phase II	Double-blind randomised cross-over	18	JNCL	Central and local study sites	Logistics of clinical trial visit access	Study start-up required a median 6.7 months (interquartile range = 4.6-9.2 months). Only 33.3% of spoke site investigators had prior clinical trial experience, thus close collaboration with respect to study startup, training, and oversight was an important requirement. All but one participant completed all study visits; no study visits were missed due to travel requirements.	This study represents a step toward local trial participation for patients with rare diseases. Even in the context of close oversight, local participation models may be best suited for studies of compounds with well-understood side-effect profiles, for those with straightforward modes of administration, or for studies requiring extended follow-up periods.	3	2021-10-04
Adams, H. R., Kwon, J., Marshall, F. J., de Blieck, E. A., Pearce, D. A. and Mink, J. W.	2007	Neuropsychological symptoms of juvenile-onset batten disease: experiences from 2 studies	J Child Neurol	22	621-7	10.1177/0883073807302603	Neuropsychological	Observational	Pilot Cross-sectional and further longitudinal study	15, 18	JNCL 7(m) 8(f), mean age 14.3 (range 8.75-18.74) Longitudinal (18 (11(m), 7(f) mean age 12.88 (range 6.26-18.65)	Pilot study: attention skills. Longitudinal study: Neuropsychological function.	Pilot study: Attention- defined by a digit span task. (Test of Memory and Learning: Digits Forward, Digits Backward). Longitudinal study: neuropsychological testing with a battery of 5 cognitive domains: estimated verbal cognitive abilities, verbal memory, auditory attention, verbal repetition, and verbal fluency. Clinical Global Impression score of cognitive function. Unified Batten Disease Rati…	Significant impairment auditory attention, memory, estimated verbal intellectual function, and verbal fluency. Neuropsychological impairment was significantly correlated with disease duration and with motor function. No significant difference between males and females in neuropsychological test performance. Neuropsychological function was worse among children with a positive seizure history. Prel…	Neuropsychological deficits are pervasive and progressive. Future research will focus on clarifying the relationship among disease duration, motor function, and neuropsychological performances, including the relative sensitivity of neuropsychological testing at different stages of motor impairment or disease duration.	4	2021-10-04
Al-Thihli, K., Matsuba, C., Roland, E., Stockler-Ipsiroglu, S. and Mercimek-Mahmutoglu, S.	2010	Juvenile neuronal ceroid lipofuscinosis in a patient with compound heterozygous CLN3 mutations: A 9-year follow-up	Journal of Inherited Metabolic Disease	33	S149	10.1007/s10545-010-9163-x	Disease progression	N/a	Case Report	1	JNCL m 17yo	ERG, genotype, MRI, UPDRS, child behaviour checklist	None	Marked retinal pigmentary changes at 8yo, ERG suggested severe rod-cone dystrophy. Cytoplasmic vacuolation of lymphocytes, two pathogenic missense mutations. Generalised seizures aged 10yo responded to clobazam. MRI showed mild delayed myelination in periventricular area, mild cerebral atrophy. Cognitive decline aged 13yo, parkinsonian signs aged 15yo, No response to Selegiline and Levodopa/carbi…	Clinical rating scales emphasize the importance of multiple clinical parameters in evaluation of disease burden and progression in chronic progressive neurodegenerative disorders.	4	2021-10-04
Anzai, Y., Hayashi, M., Fueki, N., Kurata, K. and Ohya, T.	2006	Protracted juvenile neuronal ceroid lipofuscinosis--an autopsy report and immunohistochemical analysis	Brain Dev	28	462-5	10.1016/j.braindev.2005.12.004	Disease mechanism	N/a	Case Report	1	Protracted JNCL M 55yo	Autopsy, immunohistochemical analysis	Immunohistochemistry of brain tissue	Mental retardation and visual impairment in first decade, gradually developing with motor dysfunction over 40 years. Autopsy revealed cererbal pyramidal deposition of lipopigments, 'finger print' and curvilinear profiles on electron microscopy. Cereballear cortical atrophy, fibrillary gliosis in white matter, rarefication in globus pallidus. Immunohistochemistry: Elevated glycation end product in…	Oxidative damage to proteins and disturbed glutamate transport can be involved in protracted JNCL.	4	2021-10-04
Ardicli, D., Yuksel, D., Oguz, K. K. and Topcu, M.	2017	Clinical and genetic characteristics of patients with neuronal ceroid lipofuscinosis over a 20-year period in Turkey	European Journal of Paediatric Neurology	21	e162-e163	10.1016/j.ejpn.2017.04.1202	Demographics	N/a	Conference poster	64	NCL (all)	EEG MRI	demographics, clinical features, symptom onset, laboratory and radiological findings, genetic data.	Mean age at presentation 3.9 years (range 6m-8y). Most common symptoms: epilepsy (68%), and psychomotor regression (64%), Consanguinity in 77% parents. Mutations detected in CLN1, CLN2, CLN3, CLN5, CLN6, CLN7 and CLN8. Most common mutations CLN7 (28%), CLN2 (23%) and CLN8 (19%). EEG showed abnormal features predominantly in posterior hemisphere. Brain MRI showed prominent cerebral and cerebellar …	Clinical picture of NCL in advanced stages of disease is similar regardless of the subtype. Differential diagnosiswith other NCL subtypes is based on molecular genetic studies. Early molecular diagnosis of NCL is essential for disease-specific management and genetic counselling.	4	2021-10-04
Arntsen, V., Strandheim, J., Helland, I. B., Sand, T. and Brodtkorb, E.	2019	Epileptological aspects of juvenile neuronal ceroid lipofuscinosis (CLN3 disease) through the lifespan	Epilepsy Behav	94	59-64	10.1016/j.yebeh.2019.02.020	Seizures	Observational	Case-series	24 (5 sibling pairs)	JNCL. Mean age at study or death (n-12) 21.2 (range10-39) years.	EEG MRI, parent questionnaire.	Standardised computer-based organized reporting of EEG (SCORE). Evolution of EEG and seizure types.	tonic-clonic seizures common at onset, focal seizures increase with age. Epileptiform discharges may evolve from focal to multifocal and bilateral with age. Combined generalised and focal epilepsies are characteristic of advanced CLN3 disease. Cardiac conduction abnormalities may mimic seizures. Paroxysmal sympathetic hyeractivity may be misdiagnosed as epileptic symptoms.	Focal epileptiform abnormalities are more common in childhood, compared to later multifocal and bilateral discharges. This seizure disorder belongs to the combined generalized and focal epilepsies. Paucity of myoclonic seizures does not warrant classification as a classic progressive myoclonic epilepsy. When attacks with only behavior arrest occur, cardiac conduction abnormalities should be consi…	4	2021-10-04
Ateş, U., Baka, M., Aktuǧ, H., Turgut, M., Tütüncüoǧlu, S., Yurtseven, M., Öktem, G. and Serdaroǧlu, G.	2004	Juvenile neuronal ceroid-lipofuscinosis (Batten disease): A propos an unusual case diagnosed by electron microscopy	Current Pediatric Research	8	23-25		Diagnosis	N/a	Case Report	1	JNCL M 8yo	Skin biopsy	Electron microscopy	Regression of speech aged 3yo, myoclonic seizures, ataxia, spasticity, and pyramidal symptoms. Electron microscopy of skin biopsy showed abnormal myelinisation, degenerative changes in myelin lamellar structure, increased filamentous structure of unmyelinated axons.	Case confirms usefulness of ultrastructural examination of the skin in the diagnosis of JNCL.	4	2021-10-04
Augestad, L. B., Klingenberg, O. and Fosse, P.	2012	Braille use among Norwegian children from 1967 to 2007: trends in the underlying causes	Acta Ophthalmol	90	428-34	10.1111/j.1755-3768.2010.02100.x	Visual aids	Observational	Retrospective population based	287	Children who received braille education	Braille education	Diagnoses of children who received braille education	25 children were diagnosed with JNCL. Number of braille users among children diagnosed with JNCL increased after 1992, although there was no significant increase in the occurrence of diagnosed children.	Most of the experts in the field agree that the children with JNCL should start reading visually, followed by learning braille as their vision deteriorates. Not all children with NCL will be able to master braille reading process; nevertheless, they might be able to write braille and communicate with their peers by auditory reading (using synthetic speech).	3
Augustine, E., Newhouse, N., Adams, H., Vierhile, A., Kwon, J., Marshall, F. and Mink, J.	2012	Epilepsy in juvenile neuronal ceroid lipofuscinosis is usually characterized by well-controlled generalized	Molecular Genetics and Metabolism	105	S18-S19	10.1016/j.ymgme.2011.11.021	Seizures	Observational	Case-series	80	JNCL	Unified Batten Disease Rating Scale (UBDRS), Clinical Global Impression (CGI)	Seizures were assessed by parent report using the UBDRS. Seizure severity was rated on a scale of 0–58 using frequency, duration of post-ictal period, seizure related injury, hospitalization, and recent medication adjustment as factors.	85% had ever had a seizure. Of those with seizures, generalized tonic-clonic seizures were most common (89.7%), followed by complex partial or absence seizures (64.7%). Other seizure types included atonic (14.7%), myoclonic (29.4%), and focal seizures (10.3%). Most subjects (57%) experienced only one seizure type. An average of 1.71 seizure management medications were used; valproate was the most…	Myoclonic seizures are not the most common seizure type in JNCL. Seizures in JNCL are most commonly generalized tonic-clonic in nature and are well managed with 2 or fewer anti-epileptic drugs. Seizures are infrequent and are not progressive in nature for most children.	4	2021-10-15
Augustine, E. F., Adams, H. R., Beck, C. A., Vierhile, A., Kwon, J., Rothberg, P. G., Marshall, F., Block, R., Dolan, J. and Mink, J. W.	2015	Standardized assessment of seizures in patients with juvenile neuronal ceroid lipofuscinosis	Dev Med Child Neurol	57	366-71	10.1111/dmcn.12634	Seizures	Observational	Cross-sectional, longitudinal	86	JNCL 44(m) 42(f)	Unified Batten Disease Rating Scale	Three annual visits	86% experienced at least one seizure, most commonly generalised tonic-clonic, mean age at onset 9y7mo (SD 2y10mo). Seizures were infrequent, typically occurring less often than once every 3 months, and were managed with one to two medications for most participants. Valproate (49%, n=36) and levetiracetam (41%, n=30) were the most commonly used seizure medications. Myoclonic seizures occurred infr…	While NCLs are considered in the differential diagnosis of progressive myoclonus epilepsy, myoclonic seizures are infrequent in JNCL. This highlights the NCLs as consisting of genetically distinct disorders with differing natural history.	4	2021-10-04
Augustine, E. F., Beck, C. A., Adams, H. R., Defendorf, S., Vierhile, A., Timm, D., Weimer, J. M., Mink, J. W. and Marshall, F. J.	2019	Short-Term Administration of Mycophenolate Is Well-Tolerated in CLN3 Disease (Juvenile Neuronal Ceroid Lipofuscinosis)	JIMD Rep	43	117-124	10.1007/8904_2018_113	Seizures / Therapy	Phase II	Double-blind randomised cross-over	13	CLN3 Mean age 12.53 (range 6-20y).	Mycophenolate safety and tolerability. Twenty two week trial. 8-week treatment with mycophenolate (600 mg/m2/dose twice daily up to a maximum of 1,000 mg twice daily), 8week treatment with placebo, with a 4-week intervening washout.	Placebo	Mycophenolate was well tolerated. 89.5% of participants completed the mycophenolate arm, on the assigned study dose (95% CI: 66.9-98.7%), and there were no significant differences in tolerability rates between mycophenolate and placebo arms (10.5%; 95% CI: -3.3-24.3%, p = 0.21). All reported adverse events were mild in severity; the most common adverse events on mycophenolate were vomiting (31.6%…	There were no definite effects on measured autoimmunity or clinical outcomes in the setting of short-term administration. Study of long-term exposure is needed to test the impact of mycophenolate on key clinical features and CLN3 disease trajectory.	2	2021-10-04
Autti, T., Hämäläinen, J., Aberg, L., Lauronen, L., Tyynelä, J. and Van Leemput, K.	2007	Thalami and corona radiata in juvenile NCL (CLN3): a voxel-based morphometric study	Eur J Neurol	14	447-50	10.1111/j.1468-1331.2007.01692.x	Disease mechanism	Observational	Case-control	15	JNCL mean age 17.6y (range 12-25)	MRI (3D-MR) voxel-based morphometry (VBM)	Age and sex matched controls	Focal alterations in the brains of CLN3 patients: the gray matter volume was significantly decreased in the dorsomedial part of the thalami of CLN3 patients. In addition, the volume of the white matter was significantly decreased in the corona radiata, containing cortical efferents and afferents in the transition between the internal capsule and the subcortical white matter.	dorsomedial part of the thalamus and the corona radiata may have a central, previously unrecognized role in the pathogenesis of CLN3.	4	2021-10-04
Autti, T., Raininko, R., Santavuori, P., Vanhanen, S. L., Poutanen, V. P. and Haltia, M.	1997	MRI of neuronal ceroid lipofuscinosis. II. Postmortem MRI and histopathological study of the brain in 16 cases of neuronal ceroid lipofuscinosis of juvenile or late infantile type	Neuroradiology	39	371-7	10.1007/s002340050427	Disease mechanism	N/a	Laboratory	14	JNCL	MRI	ante- and postmortem image analysis. Histology	Signal intensity of the periventricular white matter was usually higher than that of the peripheral white matter, correlating with the severe periventricular loss of myelin and gliosis observed histologically. The signal intensity was usually lower in the thalamus than in the putamen; in some patients the signal intensity of the thalamus was equal to or even lower than that of the white matter. M…	In one patient with JNCL the ante- and postmortem MRI did not differ, it's probable that the periventricular changes detected in vivo on MRI are due to the severe loss of myelin and gliosis observed in this study. However, changes resulting from the fixation process must be considered, when postmortem and in vivo MRI are correlated.	4	2021-10-05
Autti, T. H., Hämäläinen, J., Mannerkoski, M., Van Leemput, K. and Åberg, L. E.	2008	JNCL patients show marked brain volume alterations on longitudinal MRI in adolescence	Journal of Neurology	255	1226-1230	10.1007/s00415-008-0891-x	Disease mechanism	Observational	Longitudinal	18	6 JNCL, mean age 12.4y: 12 controls mean age 17.3y)	MRI (T1 weighted 3D)	White matter (WM), gray matter (GM), CSF volume alterations per year	GM and whole brain volumes decreased and the CSF volume increased significantly more in the patients than in controls (p-values for the null hypothesis of equal means were 0.001, 0.004, and 0.005, respectively). No difference in the WM volume change between the populations. In patients, the GM volume decreased 2.4 %., the whole brain volume decreased 1.1 %, and the CSF volume increased 2.7 % per …	The annual rate of the gray matter loss in adolescent JNCL patients is as high as 2.4 %	4	2021-10-05
Bäckman, M. L., Aberg, L. E., Aronen, E. T. and Santavuori, P. R.	2001	New antidepressive and antipsychotic drugs in juvenile neuronal ceroid lipofuscinoses--a pilot study	Eur J Paediatr Neurol	5 Suppl A	163-6	10.1053/ejpn.2000.0455	Neuropsychological	Interventional	Pilot study	12	juvenile neuronal ceroid lipofuscinosis (JNCL)	Receipt of psychotropic drug treatment with citalopram, risperidone, olanzapine or quetiapine.	Information on psychiatric symptoms, past and current treatments were gathered from interviews and medical records. Clinical outcomes of the treatment were determined by a consensus of the assessments by parents and physicians.	Ten patients were treated with citalopram, six with risperidone, three with olanzapine, and one with quetiapine, either as monotherapy or in combinations. Citalopram was the first-line drug used to treat affective symptoms, whereas risperidone, olanzapine, and quetiapine were used to treat psychotic symptoms. The clinical outcome of the antidepressant treatment with citalopram was good in two cas…	Patients with JNCL often have multiple psyshiatric problems, making the pharmacotherapy demanding. Little research has been done in this area and large controlled trials are difficult to collect. There are no good guidelines for treatment of psychiatric symptoms in patients with JNCL. Therefore, every patient should be treated with the safest and most commonly used drugs in the lowest possible do…	3	2021-10-04
Bäckman, M. L., Santavuori, P. R., Aberg, L. E. and Aronen, E. T.	2005	Psychiatric symptoms of children and adolescents with juvenile neuronal ceroid lipofuscinosis	J Intellect Disabil Res	49	25-32	10.1111/j.1365-2788.2005.00659.x	Neuropsychological	Observational	Case-series	27	juvenile neuronal ceroid lipofuscinosis (JNCL)	Standardized questionnaires: Child Behavior Checklist (CBCL) filled in by parents, Teacher Report Form (TRF) filled in by teachers and Children’s Depression Inventory (CDI) filled in by the patients themselves.	The symptoms were recorded for the entire study group and compared between patients with (n=13) and without (n=14) psychotropic treatment and between genders.	The most commonly reported symptoms were social, thought, attention problems, somatic complaints and aggressive behaviour. Patients receiving psychotropic medication had more psychiatric symptoms according to the CBCL and TRF. Moreover, female patients had more problems than male patients according to the CBCL, namely regarding anxiety/depressive symptoms and attention problems. The total psychia…	In treating patients with JNCL, it is important to recognize all of the psychiatric symptoms. To improve drug choice and dosage, a thorough psychiatric evaluation using standardized questionnaires should be done in the early stages of the disease and during the follow-ups on a regular basis. Progress and possible adverse effects of treatment should be monitored on a regular basis.	4	2021-10-06
Barkmann, C., Moll-Khosrawi, P., Kilian, D., Kohlschütter, A. and Schulz, A.	2012	Statistical properties of the jNCL scoring system according to Kohlschütter (1988)	Neuropediatrics	43		10.1055/s-0032-1307085	Disease scoring	Observational	Cohort	32	patients with genetically diagnosed CLN3 disease (M=17.0 years old, SD=6.19, 56.3% female)	Evaluation of statistical properties of the clinical scoring for vision, intellect, language, and motor function. Scoring: normal function (3); minor but readily recognised dysfunction (2); severe dysfunction (1); total loss of function (0).	Methods of classical test theory and item response theory were used to evaluate statistical properties of the collected data.	The intercorrelation of the four items motor, language, intellect and vision is on average rMed=0.44. The reliability of the total score, derived by the unweighted sum of item scores, is Cronbachs alpha=0.83. The (corrected) correlations between the four items and the total sore are rit=0.79, 0.72, 0.75 und 0.41. The correlation between the total score and the Clinical Global Impression Severity …	Even though the juvenile NCL scoring according to Kohlschütter contains only four different items with four different scores each it demonstrates good statistical reliability. This shows that simple scoring systems with the advantage of time effective and also retrospective application can be statistically valid.	3	2021-10-06
Bensaoula, T., Shibuya, H., Katz, M. L., Smith, J. E., Johnson, G. S., John, S. K. and Milam, A. H.	2000	Histopathologic and immunocytochemical analysis of the retina and ocular tissues in Batten disease	Ophthalmology	107	1746-53	10.1016/s0161-6420(00)00264-5	Ophthalmic-diagnosis	N/a	Laboratory	1 patient with JNCL (and 1 healthy control)	22-year-old man with JNCL	The retina and other ocular tissues of a JNCL patient were compared with the same tissues of a healthy donor.	The retinas, corneas, conjunctiva, and ciliary body were processed for histopathologic and immunofluorescence analysis. Genomic DNA was subjected to polymerase chain reaction (PCR) and nucleotide sequence analyses. Reverse transcriptase/PCR and sequence analysis were performed on retinal RNA.	The JNCL donor was heterozygous for a ∼1 kb deletion in CLN3. Gross pathology of the JNCL retina resembled that in retinitis pigmentosa, including deposits of bone spicule pigment. Histopathologic studies revealed loss of neurons from all retinal layers. Immunofluorescence labeling with antibodies to rhodopsin, recoverin, and cone opsin demonstrated degenerate rods and cones with short outer segm…	Histopathologic changes in the JNCL retina closely resembled those found in retinas with advanced retinitis pigmentosa (RP). The findings suggest independence of the two processes: accumulation of lipopigments and cellular degeneration. The novel finding that degenerate photoreceptors did not contain autofluorescent inclusions suggests that granule accumulation may not precede photoreceptor degen…	4	2021-10-06
Bergholz, R., Kohlschütter, A., Schulz, A., Hubert, W. and Rüther, K.	2015	Phenotyping heterozygous carriers of juvenile neuronal ceroid lipofuscinosis with CLN3 mutations	Graefes Arch Clin Exp Ophthalmol	253	1245-50	10.1007/s00417-014-2814-0	Ophthalmic-diagnosis	Observational	Case-series	9	heterozygous carriers of CLN3	clinical examination, visual acuity, ophthalmoscopy, optical coherence tomography (macular thickness and peripapillary retinal nerve fibre layer measurement [RNFL]), fundus autofluorescence measurement, infrared imaging, and full-field and multifocal electroretinogram.	Optical coherence tomography and electrophysiological data were statistically compared with age- and sex-matched control groups.	The basic clinical examination as well as the fundus autofluorescence and infrared images of the macular region were unremarkable. Neither the electrophysiological examinations nor optical coherence tomography yielded fundamental abnormalities. There were only two significant—albeit most likely clinically irrelevant—differences that occurred in comparison to the control group: a decrease in RNFL …	The eyes and vision of heterozygous carriers of CLN3 disease showed normal features when compared to a control group, which contrasts with a previously suggested retinal dysfunction in these subjects.	4	2021-10-06
Bergliot Helland, I., Dahlslett, T., Skulstad, H., Rasmussen, M. and Knardahl, S.	2011	Neuronal ceroid lipofuscinosis in Norway	European Journal of Paediatric Neurology	15	S49	10.1016/S1090-3798(11)70166-0	Family experience	Observational	Survey	32	Families of patients with NCL3	Questionnaires answered by mail or through telephone interviews.	medical and behavioural problems the families face, how they have coped with these problems, and their experience with treatments and interventions	Preliminary data analysis show that average age at symptom debut was 5.6 years (range 3.5−9 years) and age at diagnosis was 7.6 years (range 3−13 years). The parents reported that 26 patients suffered from epilepsy, 23 patients had experienced sleep disturbances and 14 patients had behavioural and psychiatric symptoms. Of the 40 patients known in Norway, 25 came for physical examinations. Echocar…	NCL3 is by far the most common type of NCL in Norway. In addition to blindness and epilepsy, this group of children and their families also experience several other challenges	4	2021-10-06
Bohra, L. I., Weizer, J. S., Lee, A. G. and Lewis, R. A.	2000	Vision loss as the presenting sign in juvenile neuronal ceroid lipofuscinosis	J Neuroophthalmol	20	111-5	10.1097/00041327-200020020-00010	Ophthalmic-diagnosis	Observational	Retrospective Survey	12	JNCL	Cases presenting with substantial progressive vision loss.	Revision of medical , family, and developmental histories, age of onset, course of clinical symptoms and signs, and results of comprehensive ophtalmological examinations. In some cases, results of electroretinographies (ERG) and/or neuroimaging were obtained to aid the exclusion of other diagnosis. Diagnosis was confirmed by electron microscopic examination of either serum lymphocytes or conjunct…	Vision loss was the first subjective symptom of the disease in all 12 cases, at a mean age of 6.6 years (range 2.5-13.5). Among these cases, nine of 12 patients (75%) developed neurologic deficits (nystagmus, tremors, gait disturbance, and cognitive impairment) an average of 3 years (range 1-9) after the onset of visual deterioration. During the interval between discovery of visual loss to develo…	Because visual symptoms usually precede neurologic dysfunction, JNCL should be considered in the differential diagnosis when an apparently healthy child presents with unexplained bilateral vision loss.	4	2021-10-07
Boldrini, R., Biselli, R., Santorelli, F. M. and Bosman, C.	2001	Neuronal ceroid lipofuscinosis: an ultrastructural, genetic, and clinical study report	Ultrastruct Pathol	25	51-8	10.1080/019131201300004681	Diagnosis	Observational	Case-series	8	NCL syndromes (3 juvenile, 3 infantile, 1 late infantile, and 1 congenital clinical form)	All patients underwent biopsy for ultrastructural and genetic examinations.	Description of 5 different patterns of osmiophilic lipopigments observed at the ultrastructural level: usual lipofuscin, ngerprint deposits, granular proles, curvilinear bodies, and microtubular aggregates. Leukocyte total DNA testing for the presence of the 1.02- kb deletion in the CLN3 gene.	On ultrastructural examination, all patients showed one or more of the characteristic cytosome patterns diagnostically required to recognize an individual patient´s NCL. In addition to clinical and morphological evaluations, molecular genetic analysis of defective gene has confirmed diagnosis of NCL syndrome. (There's a table describing the clinicopathologic features of the patients)	Despite the recent advances in immunohistochemical identification of biochemical markers in lipopigments, diagnosis of NCL is still impossible by biochemical techniques, unlike other lysosomal disorders. Therefore, the ultrastructural identification of accruing lipopigments remains the best way to correlate the clinical aspect with the respective gene defect. In this regard, matched approach of u…	4	2021-10-07
Borgione, E., Castello, F., Lo Giudice, M., Santa Paola, S., Salvatore, S., Berti, G., Malandrini, A., Bottitta, M., Musumeci, S. A. and Scuderi, C.	2016	Is myopathy with rimmed vacuoles a hallmark of juvenile neuronal ceroid lipofuscinosis (CLN3)?	Neurol Sci	37	805-7	10.1007/s10072-015-2439-z	Diagnosis	Observational	Case-report	1	A patient with myopathy with autophagic vacuoles. Homozygote deletion (1.02 kb) of the CLN3 gene	MRI, EM biopsy, EMG, EEG.	None	Since the age of 8, the patient presented with progressive cognitive and visual impairment, and speech and gait disorders. She also had multiple brief seizures, characterized by loss of consciousness, lip cyanosis, followed by generalized jerks. At the age of 12, she presented with dementia, epilepsy, retinal dystrophy, and apraxic gait. EEG showed multifocal and diffuse spikes and slow rhythms. …	The presence of a myopathy with autophagic vacuoles in our patient supports the pathogenetic hypothesis of an impairment of autophagy in CLN3. In addition, if confirmed, the NCLs, especially the CLN3, may be included in myopathies with autophagic vacuoles.	4	2021-10-07
Brima, T., Shaw, L., Nicholas, E., Mink, J. W., Augustine, E. F., Adams, H. R., Freedman, E. G. and Foxe, J. J.	2019	High-density electrophysiological measures of auditory sensory processing as potential biomarkers of CLN3 disease	Brain and Neuroscience Advances	3	299	10.1177/2398212819855490	Auditory	Observational	Case-control	22 patients + 22 healthy controls	CLN3	Auditory evoked potentials (AEPs) to regularly occurring tones (1 kHz; 100ms duration) occasionally interrupted by longer duration deviants (1 kHz; 180ms). Effects of disease severity on AEPs were assessed using the Rett Syndrome Severity Scale.	Electrophysiological response amplitudes (P1, N1, MMN, P3a). Comparison of electrophysiological measures among groups will be performed using mixed-effects models. The patients were divided into three CLN3-disease stage groups (mild n=9; moderate n=9 and severely impaired n=4), based on clinical phenotypes. Mismatch negativity (MMN) of the AEPs was measured by comparing the standard and deviant r…	Preliminary data acquired from fronto-central scalp electrodes revealed striking within group (CLN3) differences across all experimental conditions. Specifically, the mildly impaired group produced robust duration-evoked MMN responses that were comparable to those produced by age-matched controls across all conditions. The MMN response was progressively reduced in amplitude as a function of disea…	These disease-stage specific AEPs are promising biomarker candidates that may have utility in tracking the natural progression of CLN3 and efficacy of current and future therapies in the absence of overt behavioral responses, particularly in CLN3, where conventional cognitive evaluation becomes increasingly challenging with disease progression.	4	2021-10-07
Brodtkorb, E. and Strandheim, J.	2009	Clinical epileptology of juvenile neuronal ceroid lipofuscinosis	Epilepsia	50	30	10.1111/j.1528-1167.2009.02320.x	Seizures	Observational	Survey	24	JNCL	A questionnaire was sent to 46 affected families through the Norwegian JNCL Association.	A visual analog scale for assessment of the impact of epilepsy on quality of life (QoL) during various stages of the disorder was included. Parents were interviewed. Medical records were collected.	Mean age at investigation or death was 20 years (10–31). 22 had seizures. The first seizure was usually a GTC (mean age 10 years). Later, partial motor seizures frequently occurred, and also atypical absences or complex partial seizures,often difficult to distinguish clinically. A tendency to myoclonic seizures increased, sometimes to status in the terminal stage. The influence of the epilepsy on…	A change in predominant seizure types occurs with time in JNCL. Evolution to intractable progressive myoclonic epilepsy is common. Broad spectrum AEDs with antimyoclonic properties should be preferred in advanced stages. With the multiple symptoms in mind, treatment should be carefully tailored. Potential psychotropic effects of AEDs as well as neurological side effects of antipsychotics (seizure…	4	2021-10-07
Brondon, J., Page, K., Polishchuk, V., Driscoll, T., Parikh, S., Martin, P. L., Kurtzberg, J. and Prasad, V. K.	2019	Outcomes of umbilical cord blood transplantation in children with Batten Disease	Stem Cells Translational Medicine	8	S12	10.1002/sctm.12557	Treatment	Interventional	Retrospective non-randomised	7	CLN	Receipt of UCBT	All patients (aged 4 months to 8.6 years) received myeloablative conditioning with busulfan, cyclophosphamide and antithymocyteglobulin (ATG). Cyclosporine (CSA) and mycophenolate mofetil (MMF) were used for graft-versus-host disease (GvHD) prophylaxis. Patients 5 and 6 were enrolled on clinical trial (ClinicalTrials.gov Identiﬁer: NCT02254863) and received intrathecal injection of DUOC-01 cells …	All patients engrafted neutrophil and platelets in a median of 30 days (range, 12–34 days) and 43 days (range, 32–105 days),respectively. Four patients developed grade 2–4 acute GvHD and 2 developed extensive chronic GvHD. Patient 1, transplanted after advanced disease, died from progressive BD and aseptic shock 12 months post-UCBT. Patient 6 died 2.5 years post-UCBT, autopsy pending. She had mil…	UCBT is feasible in children with BD. At a median follow upof 3.8 years (range, 0.5–5.5 years), 5 of 7 patients are alive, 4 of 5 are neurocognitively stable, and 4 of 5 have no MRI evidence of disease.	3	2021-10-07
Burns, H. G., Cortez, Z. and Chadehumbe, M. A.	2011	Phenotypic differences among three siblings with juvenile neuronal ceroid lipofuscinosis (batten disease)	Journal of Child Neurology	26	912	10.1177/0883073811410697	Gender differences	Observational	Case-series	3	JNCL. Three siblings with dissimilar patterns of progression	None	None	The 2 male siblings presented with a similar progression of characteristic disease milestones. At age 4 years, both began to experience visual problems, which progressed to complete loss of vision and perception of light and shadow around age 7 years. They also began experiencing nonage appropriate cognitive disabilities around age 10 years, and by age 13 years, had lost mathematical abilities su…	Based on the presentations of these siblings, the authors hypothesize that gender may be a contributing factor in the differing phenotypic expression of juvenile neuronal ceroid lipofuscinosis.	4	2021-10-07
Canpolat, M., Çirakli, S., Aktaş, D., Alikaşifoǧlu, M. and Kumandaş, S.	2018	Juvenile type neuronal ceroid-lipofuscinosis: A case report	Epilepsia	59	S96-S97	10.1111/epi.14612	Diagnosis	N/a	Case-report	1	CLN3 (17yo)	Echocardiography MRI, Whole-exome sequencing,	None	17‐year‐old girl presented with complaints of gait disturbance. At the age of 5, visual impairment started and progressed gradually. At the age of 11, speech had deteriorated and became unintelligible for the last month. Ataxic gait disorder was present for the last 1.5 years. Mild left ventricular hypertrophy was detected in echocardiography. Significant optic atrophy was detected on the eye exa…	NCL should be considered in the differential diagnosis of progressive intellectual and motor function disorders, impaired vision and speech, and epileptic seizures in follow‐up	4	2021-10-07
Carlén, B. and Englund, E.	2001	Diagnostic value of electron microscopy in a case of juvenile neuronal ceroid lipofuscinosis	Ultrastruct Pathol	25	285-8	10.1080/019131201753136296	Diagnosis	Observational	Case-report	1	JNCL 7yo (m)	Ultrastructural examination of a skin biopsy. MRI	None	The examination of the skin biopsy showed deposits of curvilinear profiles and fingerprint-like structures in epithelial cells of sweat glands, endothelial cells, peripheral nerve endings, and fibroblasts. These findings allowed specific confirmation of the assumed diagnosis of juvenile neuronal ceroid lipofuscinosis.	Due to the genotypic and phenotypic variability within the group of NCLs, the clinical investigation may be long and complicated. With the NCL disorders in mind, an accurate diagnosis based on ultrastructural examination of a skin biopsy may shorten this investigation, thus benefitting the patient.	4	2021-10-07
Chen, F. K., Zhang, X., Eintracht, J., Zhang, D., Arunachalam, S., Thompson, J. A., Chelva, E., Mallon, D., Chen, S. C., McLaren, T., Lamey, T., De Roach, J. and McLenachan, S.	2019	Clinical and molecular characterization of non-syndromic retinal dystrophy due to c.175G>A mutation in ceroid lipofuscinosis neuronal 3 (CLN3)	Doc Ophthalmol	138	55-70	10.1007/s10633-018-9665-7	Genetics	N/a	Case-report	1	CLN3 50y (f) Non-syndromic retinal dystrophy	Multimodal retinal imaging, electroretinography, neuroimaging, immunological studies and genetic testing. CLN3 transcripts were amplified and characterised.	None	Between the ages of 37 and 50 years, the patient's visual acuity declined to 6/12 and 6/76 due to asymmetrical central scotoma. ERG responses became electronegative and patient's serum contained anti-retinal antibodies. Final visual acuity stabilized at 6/60 bilaterally 3 years after peri-ocular steroid and rituximab infusion. Genetic testing revealed compound heterozygous CLN3 mutations: the 1.0…	Non-syndromic CLN3 disease leads to rod and delayed primary cone degeneration resulting in constricting peripheral field and enlarging central scotoma and, (2) the c.175G>A CLN3 mutation, altered splicing of the CLN3 gene. Overall, we provide comprehensive clinical characterization of a patient with non-syndromic CLN3 disease.	4	2021-10-07
Cialone, J., Adams, H., Augustine, E. F., Marshall, F. J., Kwon, J. M., Newhouse, N., Vierhile, A., Levy, E., Dure, L. S., Rose, K. R., Ramirez-Montealegre, D., de Blieck, E. A. and Mink, J. W.	2012	Females experience a more severe disease course in Batten disease	J Inherit Metab Dis	35	549-55	10.1007/s10545-011-9421-6	Gender differences	Observational	Retrospective observational	up to 83	JNCL: 44(m), 39 (f)	Unified Batten Disease Rating Scale (UBDRS), the Batten Disease Support and Research Association (BDSRA) database, and the PedsQL quality of life (QoL) survey	To evaluate disease progression, the researchers analyzed data from the physical impairment and functional capability subscales of the UBDRS. Due to the small number of deceased subjects in their study population, the researchers obtained data from a de-identified database provided by the BDSRA, which contains information on year of birth, NCL type, and age at death of NCLs patients. Only subject…	Data on age at symptom onset were available for 83 subjects with confirmed mutations in CLN3. Parents of 60 subjects reported vision loss as their child’s first symptom of JNCL. The mean age at disease onset as marked by vision loss was one year later in females (6.2 +/− 1.4 years) than in males (5.2 +/− 1.0 years). Similar to vision loss, behavioral symptoms also began later in females. There wa…	Females with JNCL experienced a later onset but a more rapidly progressive disease course than did males. It is possible that a combination of several factors, including autoimmunity, muscle mass differences, parental expectations, or others result in a more rapid disease progression in females. The biological mechanism underlying neurodegeneration in JNCL remains unknown.	3	2021-10-07
Cialone, J., Augustine, E. F., Newhouse, N., Vierhile, A., Marshall, F. J., Rothberg, P. G. and Mink, J. W.	2011	The use of telemedicine for quantitative assessment in batten disease	Clinical and Translational Science	4	118	10.1111/j.1752-8062.2011.00269.x	Disease scoring	Observational	Case-series	8	JNCL	Telemedicine	UBDRS validity assessed in 80 patients, the reliability of tele-administration of the UBDRS was evaluated in 8 patients.	Both the physical (r= 0.73, p < 0.001) and capability subscales (r= 0.73, p < 0.001) of the UBDRS correlated strongly with age. The physical subscale correlated with the capability subscale (R=–0.84, p < 0.001), but did not correlate with the behaviour subscale (R=–0.02, p= 0.85). These results demonstrate face, convergent, and discriminative validity. Correlation between raters in telemedicine a…	UBDRS is a valid instrument in Batten disease, reliably administered by telemedicine. Telemedicine can be a useful research tool in rare neurological disease research.	4	2021-10-15
Cialone, J., Augustin, E. F., Newhouse, N. J., Vierhile, A., Marshall, F. J. and Mink, J. W.	2011	Feasibility and reliability of telemedicine administration of the Unified Batten Disease Rating Scale	Molecular Genetics and Metabolism	102	S11	10.1016/j.ymgme.2010.11.038	Disease scoring	N/a	Case-series	8	CLN3	Remote video evaluation (telemedicine)	A non-physician examiner directed administration of the UBDRS physical subscale while a trained neurologist rater completed the rating by viewing a live video feed. Immediately preceding or following the telemedicine evaluation, a second trained neurologist rater conducted an in-person rating. Reliability was determined by Intraclass Correlation Coefficient (ICC).	For the physical subscale score, the ICC was 0.9457, indicating excellent reliability. Ease of administration and subject participation confirmed the feasibility of this approach.	Telemedicine administration of the UBDRS is feasible and reliable. This supports the use of telemedicine evaluation in future clinical trials.	4	2021-10-08
Cialone, J., Augustine, E. F., Newhouse, N., Adams, H., Vierhile, A., Marshall, F. J., de Blieck, E. A., Kwon, J., Rothberg, P. G. and Mink, J. W.	2011	Parent-reported benefits of flupirtine in juvenile neuronal ceroid lipofuscinosis (Batten disease; CLN3) are not supported by quantitative data	J Inherit Metab Dis	34	1075-81	10.1007/s10545-011-9346-0	Disease progression	Observational	Survey	45	JCLN	A questionnaire to gather information regarding (1) prior use of flupirtine, including duration and dose, (2) indication, (3) reasons for discontinuation, and (4) parent-perceived changes (positive or negative) attributed to flupirtine use.	Evaluate parent-reported effects of flupirtine and quantify any differences in disease progression in children exposed to flupirtine in comparison to those without any exposure to this drug.	The mean age of genetically confirmed subjects at time of survey completion was 16.8 years (SD 4.9). The mean duration of flupirtine use was 3.8 years (SD 3.0) and median duration was 5 years (range 6 months to 8 years). All subjects exposed to flupirtine had initiated treatment between 5 and 15 years of age. Beneficial changes included parent perceptions of slowed disease progression (n=3), impr…	There were no differences between the flupirtine group and the control group on measures of physical impairment, behavioral impairment, or functional capability UBDRS subscale scores between subjects who had taken flupirtine and the age-, sex-, and genotype-matched controls. Thus, we were not able to demonstrate that flupirtine slowed disease progression at a quantitatively detectable rate in thi…	4	2021-10-08
Çoker, M., Canda, E., Kaʇnici, M., Köse, M., Tosun, A., Polat, M. and Kalkan Ucar, S.	2015	Cases of neuronal ceroid lipofuscinosis	Journal of Inherited Metabolic Disease	38	S370	10.1007/s10545-015-9877-x	Diagnosis	N/a	Case-series	4	CLN	Clinical and laboratory findings	None	Case 1: An 8-year old male patient presented with resistant seizures (onset at 3 years) and acquired disability. Cranial MRI revealed a progressive cerebral and cerebellar atrophy. Tripeptidyl-peptidase enzyme activity was found at 0 nmol/spot*45h (normal: 0.1 - 1.2). Case 2: A 7-year old female patient presented with ataxia and seizures. Cranial MRI revealed diffuse cerebral and cerebellar atrop…	NCL must be considered for patients presenting with neurodegenerative findings. Early identification of patients is of importance for new treatment options for late-onset infantile NCL.	4	2021-10-08
Collins, J., Holder, G. E., Herbert, H. and Adams, G. G.	2006	Batten disease: features to facilitate early diagnosis	Br J Ophthalmol	90	1119-24	10.1136/bjo.2006.091637	Ophthalmic-diagnosis	Observational	Case-series	9	JNCL	Clinical examination, comprehensive ophthalmic exam with dilated funduscopy and electrophysiology, Electrophysiological testing, ISCEV standard, blood film, EEG, MRI, skin biopsy,	General data, ophthalmic, neurological symptoms, elecrophysiology	The age at which diagnosis of jNCL was made ranged from 6–11.5 years (mean 8.7 years). At presentation, two of nine patients had normal fundi; only two of nine patients had a bull’s eye maculopathy. The electroretinogram (ERG) findings in this series included undetectable rod specific ERGs, an electronegative maximal response, reduced and delayed cone flicker ERGs, reduction in the b:a ratio in t…	jNCL should be considered in children of 10 years and under presenting with visual loss and fundal changes ranging from normal through to pigmentary/atrophic changes or a bull’s eye maculopathy. Electrophysiology may suggest jNCL. Although currently untreatable, early diagnosis is important to institute appropriate counselling and support.	4	2021-10-08
Coppieters, F., Van Schil, K., Bauwens, M., Verdin, H., De Jaegher, A., Syx, D., Sante, T., Lefever, S., Abdelmoula, N. B., Depasse, F., Casteels, I., de Ravel, T., Meire, F., Leroy, B. P. and De Baere, E.	2014	Identity-by-descent-guided mutation analysis and exome sequencing in consanguineous families reveals unusual clinical and molecular findings in retinal dystrophy	Genet Med	16	671-80	10.1038/gim.2014.24	Ophthalmic-diagnosis	Observational	Case-series	26 families	Autosomal recessive retinal dystrophies (1 CLN3)	Sanger sequencing or Whole-exome sequencing	Patients underwent genome-wide identity-by-descent mapping followed by Sanger sequencing (16) or whole-exome sequencing (10). Whole-exome sequencing data were filtered against identity-by-descent regions and known retinal dystrophy genes. The medical history was reviewed in mutation-positive families.	In F14 (diagnosed with early-onset retinitis pigmentosa-EORD), a novel nonsense mutation was identified in the CLN3 gene (c.784A>T, p.Lys262*) (Figure 2c). The proband of F14 was referred for genetic screening for EORD at the age of 10, when neurologic symptoms were not yet evident. Revisiting of the clinical records uncovered psychiatric manifestations from the age of 12 that are in keeping with…	The tremendous genetic and phenotypic heterogeneity of RDs poses a major challenge for establishing a molecular diagnosis. This study emphasized that IBD-guided mutation analysis and/or WES is a powerful tool for the molecular diagnosis of RD—even in a single individual.	4	2021-10-08
Cortese, A., Tucci, A., Piccolo, G., Galimberti, C. A., Fratta, P., Marchioni, E., Grampa, G., Cereda, C., Grieco, G., Ricca, I., Pittman, A., Ciscato, P., Napoli, L., Lucchini, V., Ripolone, M., Violano, R., Fagiolari, G., Mole, S. E., Hardy, J., Moglia, A. and Moggio, M.	2014	Novel CLN3 mutation causing autophagic vacuolar myopathy	Neurology	82	2072-6	10.1212/wnl.0000000000000490	Genetics	Observational	Case report	2 brothers	Presented with visual failure, seizures, and prominent cardiac involvement, mild cognitive impairment no motor deterioration after 40 years of disease duration	Neurological, cardiological, ophthalmological, muscle biopsy,	Genetic analysis,	Brain MRI showed the presence of mild cerebral and cerebellar vermian atrophy. Muscle biopsy alterations were similar in both brothers. Light microscopy examination was suggestive of an AVM. The most common finding was the presence of vacuoles involving approximately 50% of fibers. Mitochondrial DNA and LAMP2 genetic testing were normal. Whole-genome genotyping identified 3 shared homozygosity se…	This finding highlights the importance of considering a protracted CLN3 disease and, if appropriate, performing CLN3 genetic testing in the diagnostic workup of individuals with AVM, particularly if there is visual impairment and cardiac muscle is involved.	4	2021-10-08
Da Palma, M. M., Motta, F. L., Salles, M. V. and Sallum, J. M. F.	2020	Syndromic inherited retinal dystrophies	Investigative Ophthalmology and Visual Science	61			Ophthalmic-diagnosis	Observational	Retrospective cohort	1246	Inherited retinal dystrophies	Database analysis	Comparison of different retinal dystrophies	Ophthalmologic syndromes accounted for 13% of all patients with IRD and conclusive genetic test (52 patients out of 400). Eight cases of Ceroid neuronal lipofuscinosis.	Most of these syndromes are so rare that they can be underdiagnosed. The majority of the syndromes fall into the classification of ultra-rare diseases. It is essential to study inherited ophthalmological syndromes, as many of them are debilitating. The correct early diagnosis, combined with the molecular test can provide the best interdisciplinary follow-up.	4	2021-10-05
Dahlslett, T., Helland, I., Edvardse, T. and Skulstad, H.	2010	The influence of juvenile neuronal ceroid lipofuscinosis on the left ventricle	European Journal of Echocardiography	11	ii112	10.1093/ejechocard/jeq144	Cardiology	Observational	Cohort	13	JNCL 8(m), 5(f) mean age 20y (range 15-35). Controls (n=13)	Transthoracic echocardiography (TTE)	Aged matched controls	None of the patients had symptoms of heart failure or were taking medication related to the cardiovascular system. Systolic and diastolic blood pressure was 112±21 mmHg and 61±11 mmHg, respectively. Two patients (15 %) had mild LV systolic dysfunction (47%) with reduced ejection fraction (48 %) and reduced global longitudinal strain (216.5% and 215.8%, respectively). None of the patients in the c…	In 13 patients diagnosed with JNCL, without cardiac symptoms, TTE revealed two patients with LV dysfunction and four other patients with LVH. These findings suggest that JNCL patients should be followed with echocardiography.	3	2021-10-05
Dang Do, A. N., Sinaii, N., Masvekar, R. R., Baker, E. H., Thurm, A. E., Soldatos, A. G., Bianconi, S. E., Bielekova, B. and Porter, F. D.	2021	Neurofilament light chain levels correlate with clinical measures in CLN3 disease	Genet Med	23	751-757	10.1038/s41436-020-01035-3	Biomarker	Observational	Case-control	21	JNCL (phenotype)	Neurofilament light chain levels, a marker of neuronal damage. Unified Batten Disease Rating Scale. Magnetic resonance spectroscopy	CSF and serum samples CLN3 patients and controls	Cerebrospinal fluid (CSF) and serum NEFL levels are significantly higher in CLN3 (CSF: 2096 ± 1202; serum: 29.0 ± 18.0 pg/mL) versus similarly aged non-CLN3 (CSF: 345 ± 610; serum: 6.7 ± 3.2 pg/mL) samples. NEFL levels correlate with Unified Batten Disease Rating Scale and adaptive behavior composite scores, and magnetic resonance (MR) spectroscopy markers. NEFL levels from CSF and serum are stro…	CSF and serum NEFL levels also increase in CLN3 (versus non-CLN3) and correlate with other disease-relevant measures. These findings suggest NEFL as a relevant and feasible biomarker for applications in CLN3 clinical trials and management.	4	2021-10-05
De Blieck, E., Adams, H., Augustine, E., Cialone, J., Dure, L., Kwon, J., Marshall, F., Newhouse, N., Rose, K., Rothberg, P., Vierhile, A. and Mink, J.	2013	Methodology of clinical research in rare diseases: Development of a research program in juvenile neuronal ceroid lipofuscinosis (JNCL) via creation of a patient registry and collaboration with patient advocates	Molecular Genetics and Metabolism	108	S32	10.1016/j.ymgme.2012.11.063	Services	Observational	Registry	283	NCL (all) 198 families	Unified Batten Disease Rating Scale (UBDRS). Buccal epithelial cell collection for genotyping. Telemedicine.	None	The registry enrolled 198 families representing 238 children with NCL. The UBDRS was piloted, validated and has been used to collect natural history data from 120 subjects. Funding and regulatory approval were obtained for a recently launched phase II clinical trial.	Since 2002, the contact registry and collaboration with the BDSRA has enabled URBC to implement clinical consultation services and multiple research protocols, including development of a clinical rating scale, natural history and neuropsychological studies, as well as genetic studies for disease confirmation	N/a	2021-10-05
de los Reyes, E., Dyken, P. R., Phillips, P., Brodsky, M., Bates, S., Glasier, C. and Mrak, R. E.	2004	Profound infantile neuroretinal dysfunction in a heterozygote for the CLN3 genetic defect	J Child Neurol	19	42-6	10.1177/08830738040190010703	Diagnosis	Observational	Case Report	1	JNCL 5mo (atypical)	Metabolic evaluations, Neuroimaging, electroencephalography, electroretinography,	None	Cerebral and retinal degeneration believed to be diagnostic of juvenile-onset neuronal ceroid-lipofuscinosis. Skin and conjunctival biopsies did not show classic fingerprint cytosomes by electron microscopic study	A heterozygous mutation for the common 1.02 kb deletion characteristic of juvenile neuronal ceroid-lipofuscinosis was established.	4
Deacon, B. S., Charles, J. M., Cheeseman, E. W. and Cathey, S. S.	2016	Next-Generation Sequencing in the Diagnosis of Juvenile Neuronal Ceroid Lipofuscinosis	Pediatr Neurol	62	71-2	10.1016/j.pediatrneurol.2016.04.001	Diagnosis	Observational	Case Report	1	JNCL (f) 9yo developmental regression	Next-generation sequencing, opthalmology examination, EEG, MRI,	None	Decreased visual acuity, and optic atrophy, cheery red foveal spot, vascular attenuation (bilateral) bull's eye maculopathy, partial seizure disorder. Normal MRI, no splenomegaly, NGS revealed homozygous deletion (c.461-280_677+382del)	PCR confirmed a homozygous deletion of this region in the patient	4
Defendorf, S., Adams, H., Augustine, E., Mink, J., Marshall, F. and Vierhile, A.	2014	The challenges of clinical trials in rare disease: Lessons from Batten disease	Molecular Genetics and Metabolism	111	S35	10.1016/j.ymgme.2013.12.065	Trial design	Phase II	Double-blind randomised cross-over	30	JNCL	Mycophenolate (MMF) safety and tolerability. 8 weeks of MMF, 4-week washout, followed by 8 weeks placebo, or vice versa.	None	Single-centre andmulti-centre trial infrastructure, to reduce travel burden and facilitate safety evaluations. 11 of 15 (73%) local physician sub-investigators had no prior experience as an investigator for a clinical trial. Only 5 physicians (33%) had a study coordinator to assist them. This novel study design has the potential to improve recruitment and retention into a rare disease clinical tr…	Similar processes will be useful for future trials engaging new investigators or sites new to clinical research.	4	2021-10-05
Defoort-Dhellemmes, S., Drumare, I., Smirnov, V. and Puech, B.	2017	SD-OCT and FAF at onset of inheri ted maculopathy in children	European Journal of Ophthalmology	27	e169	10.5301/ejo.5001023	Ophthalmic-diagnosis	Observational	Case series	3	JNCL (n=1) , Stargardt disease (n=1), Cone dystrophy (n=1)	Spectral domain OCT (SD-OCT) and FAF retinal imaging	Compare features of three conditions	For CLN3 Bulged, fluffy appearence of subfoveal external limiting membrane (ELM) at OCT, a thinning of inner nuclear layer. FAF images showed hypoautofluorescent perifoveolar halo for CLN3	OCT and FAF are the first tests to be performed when the maculopathy is suspected in children. OCT and FAF imaging could be useful in differential diagnosis of inherited maculopathies at earliest stages with a view to future retinal therapies.	4	2021-10-05
Del Socorro Pérez Poyato, M., Mil á Recasens, M., Ferrer Abizanda, I., Montero Sanchez, R., Cusí Sánchez, V. and Pineda Marfa, M.	2011	Juvenile Neuronal Ceroid Lipofuscinosis: Clinical evolution and genetic studies in Spanish patients	European Journal of Paediatric Neurology	15	S108	10.1016/S1090-3798(11)70373-7	Diagnosis	Observational	Case-series	24	vJNCL (11), cJNCL (13)	Molecular and pathological studies, phenotype/genotype correlation. Disability milestones	vJNCL and cJNCL	vJNCL = mutation in CLN1, GROD inclusions/ cJNCL =mutation in CLN3, FP inclusions. cJNCL learning delay and regression later than vJNCL, Evolution of cJNCL disease less severe or progressive than vJNCL.	The rate of disease progression may lead us to a clinical diagnosis of vJNCL or cJNCL which may be confirmed by molecular studies in CLN1/CLN3 genes.	4	2021-10-05
Dilaveris, P., Koutagiar, I., Aggeli, C., Sideris, S., Gatzoulis, K. and Stefanadis, C.	2014	Severe sinus node dysfunction in a patient with juvenile neuronal ceroid lipofuscinosis	Int J Cardiol	174	143-6	10.1016/j.ijcard.2014.03.159	Cardiology	Letter	Case Report	1	JNCL 32yo (f) severe sinus bradycardia, haemodynamic , neurological symptoms	Pacemaker implantation	Cardiac abnormalities.	Aged 7 presented with visual failure, blind by aged 10, diagnosis based on clinical history, skin biopsy showed mixed curvilinear and fingerprint bodies. Vacuolated lymphocytes. Homozygous 1.02kb deletion CLN3. Aged 32, patient admitted haemodynamically unstable, RR 12 breaths per minute.. Impaired left ventricular systolic function with an ejection fraction of about 40% detected by echocardiogra…	Cardiac complications may become evident at late stages of the disease and include ventricular hypertrophy, sinus bradycardia, atrial fibrillation, and supraventricular and ventricular tachycardia. There is a need for frequent cardiac evaluation of these patients. Due to the progressive nature and the severity of JNCL, the decision to implant a permanent pacemaker in patients with this disease sh…	4	2021-10-05
Dozières-Puyravel, B., Nasser, H., Elmaleh-Berges, M., Lopes, E., Caillaud, C., Gelot, A., Pichard, S. and Auvin, S.	2018	First symptoms and presentation at diagnosis of paediatric onset neuronal ceroid lipofuscinoses	Epilepsia	59	S222	10.1111/epi.14612	Diagnosis	Observational	Retrospective cohort	20	CLN2 (n=11), CLN1 (n=2), CLN6 (n=2), CLN7 (n=2), CLN3 (n=1), under investigation (n=2)	Data on symptoms, MRI, electrophysiology, skin biopsies.	None	Mean age of suspicion 6y7mo. First parental concenrs at 4y2mo (seizures), First sign for clinicians was regression. Average time between first parental concerns and diagnosis was 2.5 years. Of 51 video-EEG recordings, all had abnormal tracing, but only 4 had spikes upon intermittent slow-frequency photic stimulation (0.5-2.0 Hz). ERG showed retinal dysfunction in 55% of cases, and VEPs were abnor…	No early pathognomonic signs of NCLs were found. The clinical picture associated with radiological and neurophysiological signs shows key features suggesting a diagnosis. Confirmation obtained by biochemical and genetic investigations. Early recognition is based on the identification of clinical signs and suggestive abnormal findings on clinical investigation.	4	2021-10-05
Drack, A. V., Miller, J. N. and Pearce, D. A.	2013	A novel c.1135_1138delCTGT mutation in CLN3 leads to juvenile neuronal ceroid lipofuscinosis	J Child Neurol	28	1112-6	10.1177/0883073813494812	Diagnosis	Observational	Case Report	1	JNCL	Genotype	None	Novel c.1135_1138delCTGT mutation in CLN3.	Frameshift and premature termination codon in CLN3 mRNA.	4	2021-10-05
Drack, A. V., Mullins, R. F., Pfeifer, W. L., Augustine, E. F., Stasheff, S. F. and Hong, S. D.	2015	Immunosuppressive Treatment for Retinal Degeneration in Juvenile Neuronal Ceroid Lipofuscinosis (Juvenile Batten Disease)	Ophthalmic Genet	36	359-64	10.3109/13816810.2014.886271	Opthalmic - management	N/a	Case Report	1	JNCL 7yo (f) 5-month history decreased visual acuity	Immunosuppressive therapy over 2 years. Topical prednisolone acetate 1% eyedrops were started three times a day in the right (more severely affected) eye. Posterior subtenon steroid injection (0.5 cc of a 40 mg/ml suspension) of triamcinolone was performed in the right eye 3 months after presentation, repeated at 2–3 month intervals over 6 months. Two weeks after the first injection, systemic myc…	Visual function = 9 ERGs over 2 years. Genotyping.	Bull's eye maculopathy. ERG showed non-recordable dark adapted dim flash, oscillatory potentials, light adapted bright flash responses. Two disease-causing mutations: the common 1.03kb deletion and a 4bp deletion in exon 14 c.1135_1138delCTGT. he prefers to work and play in dim light. Wearing 553 nanometer tinted lenses alleviates her photophobia, similar to patients with rod-only vision due to c…	Local and/or systemic immunosuppression may affect the course of JNCL retinal degeneration if started early in the course of vision loss. Multi-disciplinary care is required for these patients. Further study in a large group of subjects regarding long-term outcome, safety of administration as well as other clinical impacts is needed.	4	2021-10-05
Dulz, S., Atiskova, Y., Hochstein, J. N., Wagenfeld, L., Nickel, M., Sedlacik, J., Schwering, C., Spitzer, M. S., Kohlschütter, A. and Schulz, A.	2017	SD-OCT imaging of retinal degeneration in juvenile CLN3 disease - A potential adjunctive tool for global neurodegenerative assessment	Investigative Ophthalmology and Visual Science	58			Ophthalmic- progression	Observational	Case-control	15	JNCL	SD-OCT imaging on progression of retinal thickness reduction. Age-dependent subanalysis of the inner retinal layer (retinal nerve fiber layer - inner plexiform layer) and the outer retinal layer (inner nuclear layer - retinal pigment epithelium)	Age matched controls. Cortical grey substance MRI-volumetry was correlated with the retinal thickness measurements.	Mean nasal retinal thickness (255.67 μm ± 30.99 μm) as well as temporal retinal thickness (219,65 μm ± 27.82 μm) were significantly reduced compared to the age-matched control group (p < 0.01). Mean nasal inner retinal thickness was 141.42 μm (± 18.70 μm), temporal inner retinal thickness 123.27 μm (± 19.60 μm). Nasal outer retinal thickness 105.88 (± 19.89 μm); the mean temporal outer retinal th…	Continuous retinal degeneration can be non-invasively obtained by SD-OCT imaging and correlates well with cortical grey substance reduction, ophthalmic retinal imaging might become a valuable tool to assess global neurodegenerative progress in juvenile CLN3 disease and might establish as an outcome parameter of future therapeutic trials.	4	2021-10-05
Dulz, S., Atiskova, Y., Wibbeler, E., Wildner, J., Wagenfeld, L., Schwering, C., Nickel, M., Bartsch, U., Spitzer, M. S. and Schulz, A.	2020	An Ophthalmic Rating Scale to Assess Ocular Involvement in Juvenile CLN3 Disease	Am J Ophthalmol	220	64-71	10.1016/j.ajo.2020.07.015	Ophthalmic-progression	Observational	Retrospective cross-sectional	21	JNCL mean age 13.2y (range 5.3-21.9)	Visual testing, optical coherence tomography and fundus imaging	Hamburg (JNCL) scoring system	Mean ophthalmic severity grade 2.4 (range, 0-3). The mean neurological severity score 9.9 (range, 4-14). Ophthalmic manifestations increased in severity with increasing age of the patients (r = −0.84; P < .001), Strong correlation between the CLN3 ophthalmic rating scale score and the Hamburg JNCL score (r = 0.83; P < .001).	Ophthalmic manifestations of CLN3 disease correlate closely with the severity of neurological symptoms and age of the patient. The Hamburg CLN3 opthalmic rating scale may serve as an objective marker of ocular disease severity and progression, a valuable tool for the evaluation of novel therapeutic strategies for CLN3.	4	2021-10-05
Dulz, S., Wagenfeld, L., Nickel, M., Richard, G., Schwartz, R., Bartsch, U., Kohlschütter, A. and Schulz, A.	2016	Novel morphological macular findings in juvenile CLN3 disease	Br J Ophthalmol	100	824-8	10.1136/bjophthalmol-2015-307320	Ophthalmic-diagnosis	Observational	Prospective case-series	11	JNCL mean age 14.4y (range 11.8-26.4) average age at diagnosis 8y (range 4.5-11)	Anterior and posterior segment examinations, optical coherence tomography, fundus autofluorescence, near infrared imaging and fundus photography.	Hamburg juvenile NCL (JNCL) score.	Mean Hamburg JNCL score was 7.3 (range 0-13). All patients showed a specific macular striation pattern on optical coherence tomography, independent of age and progression of the disease. Other previously described retinal features of CLN3 disease were classified into four severity grades.	Characteristic, striated macular pattern in all patients studied. Particularly in early disease cases, macular striae can potentially help to discriminate CLN3 disease from other inherited forms of retinitis pigmentosa.	4	2021-10-05
Dulz, S., Wildner, J., Schwering, C., Nickel, M., Wibbeler, E., Spitzer, M. S., Schulz, A. and Atiskova, Y.	2020	A clinical grading scale to assess ocular involvement in juvenile CLN3 disease	Investigative Ophthalmology and Visual Science	61			Ophthalmic-progression	Observational	Retrospective chart analysis	20	CLN3 44 examinations (88 eyes). Mean age 11.4y (range 5.8-18)	Best-corrected visual acuity (BCVA), fungus imaging and optical coherence tomography (OCT) imaging	Three independent ophthalmologists graded the funduscopic alterations scored the alteration from zero to three, resulting in a total score maximum score of six. Macular OCT scans were scored according the degree of disruption of the ellipsoid zone (EZ). Concurrently visual function based on BCVA was scored from zero to three.	The mean total score was 4.1 (range: 0-12) with a total mean BCVA score of 0.5 (range: 0-3), a total mean OCT score 0.4 (range: 0-3) and total mean fundus score of 3 (range: 0-6). Based upon the total scoring, three stages (mild >9 points), moderate(5-8 points), advanced( < 5 points) were established. 8/88 eyes displayed with a mild phenotype, 22/88 eyes with a moderate phenotype and 58/88 eyes w…	Concise and quickly applicable ocular clinical grading scale to assess and monitor patients with CLN3 disease. The herein proposed grading scale incorporates functional and morphologic outcome measures to precisely evaluate the ocular status for upcoming clinical trials.	4	2021-10-05
Elmerskog, B., Tøssebro, A. G., Atkinson, R., Rokne, S., Cole, B., Ockelford, A. and Adams, H. R.	2020	Overview of advances in educational and social supports for young persons with NCL disorders	Biochim Biophys Acta Mol Basis Dis	1866	165480	10.1016/j.bbadis.2019.05.016	Education	Observational	Prospective longitudinal study	111 surveys (n=33 parents, n=81 professionals)	JNCL	JNCL and Education Project. New educational assessment tool. 6 nations, 18 organisations. Surveys to parents, healthcare professionals, schools, social workers. Describing educational service needs, evaluate well-being and QoL.	Cognitive changes in affected children.	Onset of educational problems. Educational service provision, Communication and Language, Literacy, Music and communication, music and movement, participation and inclusive technology, music and memory, educational development observation, transition to adulthood and adult living.	The JNCL and education project survey highlighted the educational impacts on persons with JNCL. Limitations to survey: some retrospective recall, recruitment via family organisations may yield apopulation with greater need. Length of survey may contribute to missing data. Exclusive focus on JNCL, may be useful to other NCLs.	3	2021-10-15	This paper summarises other papers already reviewed in this document. Further results for each survey component, will help with statements
Eksandh, L., Ponjavic, V., Munroe, P. B., Eiberg, H., Uvebrant, P., Ehinger, B., Mole, S. E. and Andréasson, S.	2000	Full-field ERG in patients with Batten/Spielmeyer-Vogt disease caused by mutations in the CLN3 gene	Ophthalmic Genetics	21	69-77	10.1076/1381-6810(200006)21:2;1-8;ft069	Ophthalmic-progression	Observational	Case-series	5	JNCL (4-19y)	Visual acuity, fundus appearance, and full-field ERG	Genotyping	Three unrelated patients were homozygous for the most common mutation in CLN3, the 1.02 kb deletion; two patients (sisters) were heterozygous for the 1.02 kb deletion and an as yet unidentified mutation in the CLN3 gene. Full-field ERG recordings in all five patients demonstrated no rod responses and only small remaining cone responses, which could be detected with 30 Hz-flicker stimulation. Re-e…	Retinal degeneration is severe, widespread, and with a rapid progression early in the disease course. The onset of visual failure may be delayed when compared to the classic disease course, particularly in patients who are not homozygous for the most common CLN3 mutation, a 1.02 kb deletion. In that case, the disease progression in terms of other symptoms may also be further delayed.	4	2021-10-05
Elkay, M., Silver, K., Penn, R. D. and Dalvi, A.	2009	Dystonic storm due to Batten's disease treated with pallidotomy and deep brain stimulation	Movement Disorders	24	1048-1053	10.1002/mds.22515	Treatment	Observational	Case Report	2	Sisters (15, 17y)with dystonic storm. Visual loss, seizures, progressive psychomotor decline.	pallidotomy and deep brain stimulation (DBS). Long-term follow-up.	Deep brain stimulation	Botulinum toxin injections and intrathecal baclofen infusion offered no benefit. Older sister, underwent bilateral pallidotomy. 10 days postoperatively , there was marked improvement in dystonic storm. Free of abnormal movements for 9 months. Opisthotonus lasting 20 seconds to an hour several times/day, abnormal movements markedly improved. Younger sister underwent both bilateral pallidotomy and …	Pallidotomy and DBS should be considered in dystonic storm due to Batten's disease	4	2021-10-05
Elleder, M., Franc, J., Kraus, J., Nevsímalová, S., Sixtová, K. and Zeman, J.	1997	Neuronal ceroid lipofuscinosis in the Czech Republic: analysis of 57 cases. Report of the 'Prague NCL group'	Eur J Paediatr Neurol	1	109-14	10.1016/s1090-3798(97)80041-4	Demographics	Observational	Cohort	57	NCL. CLN1 (n=2), CLN3 (n=1), CLN4 (n=1), CLN2 (n=26), CLN6 (n=27)	Clinical and electrophysiological criteria together with results of ultrastructural, histochemical, immunohistochemical and neuropathological analyses.	Different NCLs	CLN3 initial visual faiure with retinitis pigmentosa since preschool, seizures and progressive neurological and behavioural deterioration since 9 yo. ERG absent fVEP displayed increased amplitude and prolonged latency. Large cluster vacuoles in peripheral lymphocytes 1.02kb deletion	A definite classification is to be approached, which in its final form will include definition of the gene, gene product and the deficient cell system.	4	2021-10-05
Evans, L. P., Gibson-Corley, K. N., Mullins, R. F., Tucker, B. A., Trent, A., Stone, E. M. and Jones, K. A.	2021	An Unusual Presentation of CLN3-Associated Batten Disease With Classic Histopathologic and Ultrastructural Findings	Journal of neuropathology and experimental neurology	27	10.1093/jnen/nlab064	https://doi.org/10.1093/jnen/nlab064	Disease progression	Observational	Case Report	1	CLN3 27yo (f)	MRI (autopsy)	None	Visual acuity 20/400 OU in first grade, diagnosed with cone-rod dystrophy. Vision deteriorated over 24months, and diagnosed with retinitis pigmentosa. Remained well until aged 23, when experienced 2 generalised seizures. MRI revealed generalised cortical atrophy. Started levitiracetam which successfully controlled seizures. Year later trouble finding words, memory loss and volatility. Genetic tes…	None	4	2021-10-06
Gilani, N., Razmara, E., Ozaslan, M., Abdulzahra, I. K., Arzhang, S., Tavasoli, A. R. and Garshasbi, M.	2021	A novel deletion variant in CLN3 with highly variable expressivity is responsible for juvenile neuronal ceroid lipofuscinoses	Acta Neurol Belg	121	737-748	10.1007/s13760-021-01655-9	Diagnosis	Observational	Case-series	4	JNCL	Whole exome sequencing. Sangar sequencing.	Neuroimaging, electrocephalography, clinical examinations.	novel homozygous frameshift variant-NM_000086.2: c.1127del; p.(Leu376Argfs*15)-in the exon 14 of the CLN3 gene as the most likely disease-causing variant. Variable expressivity of phenotype. Three of four patients showed bilateral vision loss (<7yrs), retinal degeneration with macular changes. Electroencephalography showed loss of posterior alpha rhythm and low amplitude multifocal slow waves. MR…	Study expanded understanding of clinical and genetic spectrum of JNCL.
Good, S. A., Edwards, M., Adams, H. and Williams, R. E.	2017	An exploration of perceived quality of life in families and carers of children with cln3 juvenile batten disease	Developmental Medicine and Child Neurology	59	89	10.1111/dmcn.13623	Quality of life	Observational	Survey	16	Parents, family members	Qualitative research survey design using semi-structured questions	None	Disease progression has significant emotional consequences for both child and family. Repeated losses followed by readjustment places a huge emotional burden on families. Having access to a social group can mitigate this for both children and carers. Parents' experience of being told the diagnosis may negatively impact on perceived QoL for a long time. Services which can act responsively to chang…	Themes common to the majority of participants: factors impacting on the practicalities of living with Batten disease, and factors relating to structure and delivery of services.	4	2021-10-06
Gotz-Wieckowska, A., Pawlak, M., Siwiec-Proscinska, J. and Seget, M.	2013	Neurological alterations and intellectual deficits with sudden visual loss in a 7-year-old boy	Ophthalmologe	110	455-459	10.1007/s00347-012-2718-5								GERMAN LANGUAGE
Gulati, S., Maheshwari, R., Kabra, M., Verma, I. C. and Kalra, V.	2000	Juvenile neuronal ceroid lipofuscinosis	Indian J Pediatr	67	689-91	10.1007/bf02762187	Diagnosis	Observational	Case Report	1	JNCL 13Y (M)	neurophysiological, MRI biopsy.	None	Declining cognitive function, progressive vision loss, seizures, motor impairment since aged 8. Seizures difficult to control with multiple AEDs eptoin, phenobarbitone, tegretol, clonazepam. Chest, cardiovascular, abdominal exams normal. Perception of light and projection of rays absent. Pupils middliated and not reactive to light, fundus revealed retinitis pigmentosa, bilateral optic atrophy. Mu…	characterisation of mutations can help in prenatal diagnosis in future pregnancies	4	2021-10-06
Hamilton, R., Brunklaus, A., Horrocks, I. A., MacLeod, S., Morris, W., O'Regan, M. E., Spowart, K., Yeo, T. H. and Zuberi, S. M.	2016	Sensitivity and specificity of the light-adapted ERG in suspected neuronal ceroid lipofuscinoses (NCLs)	Documenta Ophthalmologica	133	35-36	10.1007/s10633-016-9548-8	Diagnosis	Observational	Retrospective chart analysis	47	JNCL (n=1) Electrophysiology database	Light-adapted ERG	Case sheets reviewed to find any established diagnosis: if a diagnosis had been established, it was classified as +ve or -ve for NCL. ERG analysis was limited to the light-adapted single flash ERG as all cases underwent this test (dark adaptation was sometimes not possible in the ward or ICU setting) and to the first ERG recorded if serial recordings were made.	Forty seven relevant cases were found, from whom 41 had an established diagnosis. 1 JNCL had abnormal light-adapated ERG.	The high sensitivity and specificity of the lightadapted ERG for NCL provides robust diagnostic evidence to guide molecular investigations, and can be readily performed even in high intensity care settings	4	2021-10-06
Hansen, M. S., Hove, M. N., Jensen, H. and Larsen, M.	2016	OPTICAL COHERENCE TOMOGRAPHY IN JUVENILE NEURONAL CEROID LIPOFUSCINOSIS	Retin Cases Brief Rep	10	137-9	10.1097/icb.0000000000000200	Ophthalmic-diagnosis	Observational	Case Report	2	JNCL 7yo (f)	Optical coherence tomography (OCT)	None	Two girls presented with decreased visual acuity, clumsiness, night blindness, behavioural problems. OCT showed reduction in thickness of central retina, and out and inner retinal layers. Degenerative changes the same although mutations were different (pt1: homozygous for the common 1.02 kb , pt 2: heterozygous deletion (c.461_677del) and a heterozygous missense mutation (c.988C>T)).	OCT enabled unambiguous detection of prominent morphologic abnormalities of the retina at the patient's first presentation. The advanced stage of photoreceptor degeneration seen in our patients shows that a diagnosis can potentially be made much earlier.	4	2021-10-06
Hätönen, T., Kirveskari, E., Heiskala, H., Sainio, K., Laakso, M. L. and Santavuori, P.	1999	Melatonin ineffective in neuronal ceroid lipofuscinosis patients with fragmented or normal motor activity rhythms recorded by wrist actigraphy	Mol Genet Metab	66	401-6	10.1006/mgme.1999.2815	Sleep	Post-market	Single-blind, placebo-controlled	5	JNCL (n=3)	Melatonin 2.5 or 5mg, evenings for three weeks. Daily motor activity rhythms measured by wrist actigraphy. Sleep logs.	Placebo	Three patients had normal motor activity patterns at baseline , placebo or melatonindid not affect their rest/activity rhythms. Two patients had abnormally fragmented activity rhythms at baseline, placebo or melatonin did not induce synchronisation. Actigraphic data, showed no changes in activity rhythms due to melatonin. However, three families reported that melatonin slightly improved the sleep…	More evidence is required before the significance of melatonin as a sleeping pill is defined.	4	2021-10-06
Hildenbrand, H., Wickstrom, J., Parks, R., Zampieri, C., Nguyen, T. T., Thurm, A., Jenkins, K., Alter, K. E., Matsubara, J., Hammond, D., Soldatos, A., Porter, F. D. and Dang Do, A. N.	2021	Characterizing upper limb function in the context of activities of daily living in CLN3 disease	Am J Med Genet A	185	1399-1413	10.1002/ajmg.a.62114	Motor function	Observational	Case-series	22	JNCL	Motor function, activities of daily living (ADL). UBDRS. Jebsen-Taylor Hand Function Test [JTHFT] and MyoSet Tools. Pediatric Evaluation of Disability Inventory-Computer Adaptive Testing [PEDI-CAT] and Patient-Reported Outcomes Measurement Information System [PROMIS] Pediatric Upper Extremity	Age, visual ability, disease severity, cognitive function	Poorer visual ability, disease severity, and cognitive function were associated with worse performance on intervention measures, whereas age had limited impact.	These findings support the need for children with CLN3 to receive skilled clinical evaluation and treatment tailored to their individual needs, particularly in the context of ADLs, as their symptom profile progresses.	4	2021-10-07
Himmelrich, M. D., Pritchard, J. M., Gutierrez, C. and Dutta, T. L. M.	2021	Paroxysmal sympathetic hyperactivity following status epilepticus in a 22-year-old with Juvenile Neuronal Ceroid Lipofuscinosis: A case report	Epilepsy Behav Rep	15	100427	10.1016/j.ebr.2021.100427		Observational	Case Report	1	vJNCL 22y(m) homozygous, diagnosed age 5. recurrent seizure-like activity following status epilepticus, now without electrographic correlate.	Current medication. Lonazepam 0.125 mg tablet three times daily, divalproex sprinkle 7–125 mg capsules once daily, pyridoxine 25 mg tablet once daily, lacosimide 100 mg tablet twice daily, aripiprazole 1 mg/ml solution 9 mL twice daily, sertraline 100 mg once daily, and a rescue diazepam 10 mg gel suppository as needed.	48h continuous EEG monitoring due to change in typical seizures and not returning to baseline mental state.	Episodes accompanied by tachycardia, diaphoresis, tachypnoea hypertension, feaful facial expression likely representing paroxysmal sympathetic hyperactivity (PSH). Improved with propranolol. Mild diffuse slowing and mildly increased beta activity during wakefulness, and rare frontopolar predominant sharp waveforms during the first day of monitoring. During sleep, intermittent interictal discharge…	It is possible that status epilepticus provoked these episodes of PSH. This unique presentation suggests that the pathophysiologic underpinnings of paroxysmal sympathetic hyperactivity following status epilepticus may share commonality with those seen following other types of brain injury. Awareness of various presentations of neurologic symptoms in JNCL crucial for understanding later manifestat…	4	2021-10-07
Hochstein, J., Nickel, M., Löbel, U., Grosser, M., Sedlacik, J. and Schulz, A.	2017	Longitudinal MRI brain volumetry in CLN3 disease: Introduction of a new sensitive and objective marker for the measurement of clinical disease outcome	European Journal of Paediatric Neurology	21	e132	10.1016/j.ejpn.2017.04.1027	Disease progression	Observational	Case-series	35	CLN3: 14(m), 21(f), mean age 15.3y ± 4.8y.	122 MRI's 1.5T - longitudinal volumetric development of gray matter (GM), white matter (WM) and lateral ventricles. A 3D T1-weighted MP- RAGE sequence	Hamburg juvenile NCL score, age.	The volumes of cortical GM, cerebellar GM and WM, basal ganglia + thalami and hippocampus significantly decreased with age, lateral ventricle volume increased. Supratentorial WM volume correlated much poorer with age than the other observed regions. Decrease of cortical gray matter volume showed the most uniform decrease with the strongest correlation with age. CLN3 patients lost on average 4.6% …	Cortical GM volume decline seems to be the most sensitive parameter for assessment of disease progression and represents a potential objective and sensitive outcome measure for evaluation of future therapies.	4	2021-10-07
Hofman, I. L., van der Wal, A. C., Dingemans, K. P. and Becker, A. E.	2001	Cardiac pathology in neuronal ceroid lipofuscinoses--a clinicopathologic correlation in three patients	Eur J Paediatr Neurol	5 Suppl A	213-7	10.1053/ejpn.2000.0465	Cardiology	Observational	Case-series	3	JNCL (n=2) vJNCL (n=1). Le	Autopsy of heart.	Autopsy.	Cardiac findings during life included left ventricular hypertrophy with repolarisation disturbances (ECG findings), and severe bradycardia with periods of sinus arrest in one of JNCL patients. Severe supraventricular tachycardias during anaesthesia in the variant JNCL patient. Autopsy findings: myocardial and valvular storage of lipopigments, histologically and confirmed ultrastructurally in all …	Prominent involvement of the heart in NCL, with preference of storage for the conduction system of the heart.	4	2021-10-07
Imhof, E., Zak, M., Hewson, S., Feigenbaum, A., Kobayashi, J., Minassian, B., Raiman, J., Siriwardena, K., Tein, I., Clarke, J. and Mercimek-Mahmutoglu, S.	2013	Prevalence of inherited metabolic disorders in epilepsy patients: A large, single center study	Journal of Inherited Metabolic Disease	36	S336	10.1007/s10545-013-9633-z	Demographics	Observational	Retrospective chart analysis	1291	Epilepsy patients.	All epilepsy patients followed in the Neurology and Metabolic Genetics Clinics	None	10 neuronal ceroid lipofuscinosis (type 2, 3, 6, 8, unidentified)	Lysosomal storage disorders were the most common subgroup followed by mitochondrial disorders. Prevalence of IMD was 3.5% (44/1291) in epilepsy patients. There was no identifiable underlying etiology in 50% of the patients. Certain of these patients might have an underlying IMD.	4	2021-10-07
Inan, C., Wong, D., Wisniewski, K. E., Rose, A. L. and Musarella, M. A.	1998	First African-American child with juvenile neuronal ceroid lipofuscinosis	Am J Med Genet	79	335-6	10.1002/(sici)1096-8628(19981012)79:5<335::aid-ajmg1>3.0.co;2-i	Diagnosis	Observational	Case Report	1	JNCL 9yo (m) 1.02-kb deletion	Opthalmological examinations, genotype, electron microscopy, Neuropsychological evaluations.	WISC-III, Kaufmann test. Woodcock- Johnson educational battery test, and Spache diagnostic reading test	Progressive visual problems from aged 5. Visual acuity was light perception with no projection, bilateral. Fundus exam showed bilateral optic disk atrophy, marked granulatiry of reinal pigment epithelium, bone spicules in the periphery, poor macular reflex, severe attenuation of arterioles, not bull's eye maculopathy. Electroretinographic findings consisten with rod and cone dysfunction. Generali…	First known African-American child with JNCL	4	2021-10-07
Iwan, K., Clayton, R., Mills, P., Csanyi, B., Gissen, P., Mole, S. E., Palmer, D. N., Mills, K. and Heywood, W. E.	2021	Urine proteomics analysis of patients with neuronal ceroid lipofuscinoses	iScience	24	102020	10.1016/j.isci.2020.102020	Biomarker	Observational	Cohort	CLN2 (n=9), controls (n=13), CLN3 (n=1), CLN1 (n=2), CLN7 (n=1)	JNCL (N=1)	Urine biomarkers	Controls, other NCLs	hexosaminidase-A, aspartate aminotransferase-1, and LAMP1 are increased in NCL samples	These proteins could be used to monitor the effectiveness of future therapies aimed at treating systemic NCL disease.	4	2021-10-07
Jadav, R. H., Sinha, S., Yasha, T. C., Aravinda, H., Rao, S., Bindu, P. S. and Satishchandra, P.	2012	Magnetic resonance imaging in neuronal ceroid lipofuscinosis and its subtypes	Neuroradiol J	25	755-61	10.1177/197140091202500616	Brain Imaging	Observational	Case-series	43	JNCL (n=26)	MRI	None	In 43 patients brain MRI was abnormal. In JNCL percentage of patients with diffuse cerebral atrophy (36%) Cerebellar atrophy (55%), Leucoencephalopathy (45%), Thalamic T2W-hypointensity (36%).	Presence of cerebellar/cerebral atrophy, leucoencephalopathy and thalamic T2W-hypointensity in an appropriate clinical setting might provide clues to the diagnosis of NCL. cerebellar atrophy noted more frequently in JNCL.	4	2021-10-07
Järvelä, I., Autti, T., Lamminranta, S., Aberg, L., Raininko, R. and Santavuori, P.	1997	Clinical and magnetic resonance imaging findings in Batten disease: analysis of the major mutation (1.02-kb deletion)	Ann Neurol	42	799-802	10.1002/ana.410420517	Genetics	Observational	Case-series	36	JNCL homo/heterozygous 1.02-kb deletion	Genotype	Phenotype	The onset of visual failure and epilepsy was highly concordant in both hetero- and homozygous groups. Inter- and intrafamilial heterogeneity was demonstrated in the development of mental and physical handicap and in magnetic resonance imaging findings. Homozygous form was always associated with mental and physical handicap, whereas the heterozygous phenotype could be extremely benign without affe…	Genetic background, modifying genes, and environmental factors all influence the final phenotype of Batten disease.	4	2021-10-07
Jilani, A., Matviychuk, D., Blaser, S., Dyack, S., Mathieu, J., Prasad, A. N., Prasad, C., Kyriakopoulou, L. and Mercimek-Andrews, S.	2019	High diagnostic yield of direct Sanger sequencing in the diagnosis of neuronal ceroid lipofuscinoses	JIMD Rep	50	20-30	10.1002/jmd2.12057	Diagnosis	Observational	Retrospective chart analysis	693 (343 symptomatic patients, 350 family members)	JNCL (n=17)	Sanger sequencing of the CLN genes	Whole-exome sequencing	The diagnostic yield of direct Sanger sequencing of CLN genes was 27% in symptomatic patients	Diagnostic yield of direct Sanger sequencing was close to diagnostic yield of whole exome sequencing. Developmental regression, cognitive decline, visual impairment and cerebral and/or cerebellar atrophy in brain MRI are significant clinical and neuroimaging denominators to include NCL in the differential diagnosis.	4	2021-10-07
Ju, W., Wronska, A., Moroziewicz, D. N., Zhong, R., Wisniewski, N., Jurkiewicz, A., Fiory, M., Wisniewski, K. E., Johnston, L., Brown, W. T. and Zhong, N.	2006	Genotype-phenotype analyses of classic neuronal ceroid lipofuscinosis (NCLs): genetic predictions from clinical and pathological findings	Beijing Da Xue Xue Bao Yi Xue Ban	38	41-8	xuebao.bjmu.edu.cn/EN/Y2006/V38/I1/41	Diagnosis	Observational	Case-series	517	All NCLs	Genetic loci	Age of onset, initial neurological symptoms, electron microscopic (EM) findings.	Common initial symptoms leading to a clinical diagnosis in CLN3 was vision problems (53.5%). 91% of CLN3 had fingerprint or mixed FP containing profiles. All DNA mutations within CLN3 gene were correlated with vision loss. Age of onset was atypical in 42.8% CLN3.	Data provide an overall picture regarding the clinical recognition of classical childhood NCLs. This may assist in the prediction and genetic identification of NCL1-3 via their characteristic clinical features.	4	2021-10-07
Junaid, M. A. and Pullarkat, R. K.	1999	Increased brain lysosomal pepstatin-insensitive proteinase activity in patients with neurodegenerative diseases	Neurosci Lett	264	157-60	10.1016/s0304-3940(99)00095-6	Disease mechanism	N/a	Laboratory	4	JNCL: 2(m), 2(f) mean age at autopsy 25.8 (range 19-34)	Lysosomal pepstatin-insensitive proteinase (LPIP) levels	Controls, Alzheimer's, INCL, LNCL, ANCL, Dog	Pronounced increase in the LPIP activity was seen in patients suffering from JNCL 4052±410 (p<0.0001). Although mannose-6-phosphorylated LPIP is increased 13-fold in brains of patients with JNCL, this form of LPIP did not have any enzyme activity.	The mechanism by which LPIP activities are increased in a wide range of neurodegenerative diseases is unknown, although neuronal loss, followed by gliosis are common characteristics of these diseases.	4	2021-10-07
Karimi, S., Rezaei-Moghadam, M. and Mosavi, S. A.	2018	Juvenile Neuronal Ceroid Lipofuscinosis in a Patient of Iranian Origin	Razavi International Journal of Medicine	6		10.30483/RIJM.2018.28	Diagnosis	Observational	Case Report	1	JNCL 8yo female (iranian). Progressive deterioration of vision, mental retardation, seizures and since aged 5.	Genetic analysis.	Child was given Ethosuximide 250 mg and supportive care.	Fundus examination revealed bilateral optic atrophy, bull's eye maculopathy, reduced or absent electroretinogram (ERG) signals and attenuation of the retinal blood vessels. The diagnosis was confirmed by genetic detection of the mutation along with multifocal electroretinogram scans and visual evoked potential (VEP).	Best of our knowledge, the current study is the first to explain a patient of Iranian origin. Any patients who present with progressive visual loss along with EEG and ERG features and/or psychomotor decline, genetic counselling advised to prevent new affected cases from heterozygote parents.	4	2021-10-07
Kelly, J. P., Weiss, A. H., Rowell, G. and Seigel, G. M.	2009	Autofluorescence and infrared retinal imaging in patients and obligate carriers with neuronal ceroid lipofuscinosis	Ophthalmic Genet	30	190-8	10.3109/13816810903258829	Ophthalmic-diagnosis	Observational	Case-control	NCL (n=27), Obligate carriers (n=50), Controls (n=19)	NCL Patients and obligate carriers.	Fundus autofluorescence (FAF) retinal photography and confocal infra-red (IR) imaging.	Controls (n=19)	FAF images from 16 eyes (9 of 27 subjects). Of these, 11 eyes had severely reduced or extinguished FAF and 5 eyes (3 subjects) could be analysed along the meridians. An NCL subject with bilateral bull’s eye maculopathy showed overall increased FAF, the remaining 3 eyes had advanced retinal degeneration and showed reduced FAF. Four patterns of macular disease were observed: 1) bull’s eye atrophy 2…	Patients with NCL show increases in retinal fluorophores in early stages and decreases in FAF in late stages of the disease. Obligate carriers of NCL have mildly elevated FAF but this finding is not a specific measure of the carrier state.	4	2021-10-07
Khan, S. A., Osman, A., Hussein, K., Al Ghareeb, F., Santos, M. and Al Shammari, D.	2013	Efficacy and safety of vagal nerve stimulation for intractable epilepsy at riyadh military hospital	Epilepsy Currents	13	446	10.5698/1535-7511-13.s1.1	Seizures / Therapy	Interventional	Prospective follow-up	40	Patients with intractable epilepsy, not candidates for epilepsy surgery, failed two AED trials, 1 disabling seizure/month for at least 2 yrs. JNCL (n=1) generalised epilepsy.	Vagal nerve stimulation for intractatble epilepsy, 6 month follow-up,	safety and efficacy	Latest follow-up, 32 patient (80%) showed significant improvement (>50% seizure reduction). Four patients (10%) showed less improvement (<50% seizure reduction) and 4 patients (10%) showed no improvement. A trend towards better seizure control with low current output - high frequency stimulation. No serious adverse event encountered.	VNS is efficient and safe adjunctive antiepileptic therapy in patients with intractable epilepsy not candidates for epilepsy surgery.	4	2021-10-07	? Only 1 pt JNCL
Kirveskari, E., Partinen, M., Salmi, T., Sainio, K., Telakivi, T., Hämäläinen, M., Larsen, A. and Santavuori, P.	2000	Sleep alterations in juvenile neuronal ceroid-lipofuscinosis	Pediatr Neurol	22	347-54	10.1016/s0887-8994(00)00138-7	Sleep	Observational	Case-control	28 JNCL, controls	JNCL mean age 13y (6-27), with (n=22) or without (n=6)sleep complaints	Polysomnography, electroencaphalographic, electro-oculographic, electromyographic, and electrocardiographic evaluations.	Age and sex matched healthy controls	Most of the patients: total sleep time, sleep efficiency, and percentages of rapid eye movement (REM) and non-REM (NREM) stage 2 sleep were significantly decreased. Percentages of NREM stage 1 and slow-wave sleep and the number of nocturnal awakenings significantly increased. The percentage of NREM stage 1 and number of awakenings increased with age and clinical stage. Paroxysmal epileptiform act…	In patients with JNCL sleep it consistently altered.	4	2021-10-07
Kissenbeck, C., Hartmann, M., Barkmann, C., Kilian, D., Richterich, A., Schulte-Markwort, M., Kohlschütter, A. and Schulz, A.	2011	Psychopathology in CLN3 disease: Correlation with disease progression and quality of life	Neuropediatrics	42		10.1055/s-0031-1274053	Quality of life	Observational	Case-series	32	JNCL 14(m), 18(f) mean age 16.6 (range 7.1-32.7)	psychopathologic symptoms assessed by paediatric psychiatrist,	general disease progression measured by establsihed disease-specific clinical scoring system. QoL (EQ-5D)	All patients were diagnosed with dementia combined in most cases (n=20) with additional psychiatric symptoms most frequently being hallucinations, depression or mixed symptoms. Eight patients had a second psychiatric diagnosis like e.g. obsessive compulsive disorder. The symptom severity did not always correlate with general disease progression but had a negative effect on QOL of patients and fam…	Recognition and successful treatment of psychopathologic symptoms in patients with CLN3 disease will improve their QOL.	4	2021-10-08
Kohan, R., Pesaola, F., Guelbert, N., Pons, P., Oller-Ramírez, A. M., Rautenberg, G., Becerra, A., Sims, K., Xin, W., Cismondi, I. A. and de Halac, I. N.	2015	The neuronal ceroid lipofuscinoses program: A translational research experience in Argentina	Biochimica et Biophysica Acta - Molecular Basis of Disease	1852	2301-2311	10.1016/j.bbadis.2015.05.003	Demographics	Observational		216	Suspected NCL individuals and family members, 8 S. American countries	Clinical assessment, enzyme testing, EM, DNA screening.	Diagnosis	NCL confirmed in 122 subjects, CLN3 (n=6) (4-7yo). Translational Research Program was highly efficient in addressing the mis/underdiagnosis of the NCL disorders. Seven/13 known NCL were found. For CLN3: Visual loss, rapidly progressing to blindness secondary to a pigmentary retinopathy, intellectual decline. Disease progression: Ataxia (5y); generalised tonic-clonic seizures (4-10y); VEP and ER c…	The study of "orphan diseases" in a public administrated hospital should be adopted by the health systems, as it positively impacts upon the family's quality of life, the collection of epidemiological data, and triggers research advances.	3	2021-10-08
Kravljanac, R., Vucetic Tadic, B., Djordjevic, M., Lalic, T., Kravljanac, D. and Cerovic, I.	2020	The improvement in diagnosis and epilepsy managing in children with progressive myoclonus epilepsy during the last decade - A tertiary center experience in cohort of 51 patients	Epilepsy Behav	113	107456	10.1016/j.yebeh.2020.107456	Seizures	Observational	Retrospective cohort	51	27 (pre-Dec2010), 24 (post Dec 2010-Dec 2019) PME, age 0.2-18y	Etiology, age at seizure onset, diagnosis delay, epilepsy phenotype, epilepsy control, frequency and recurrence rate.	Two groups pre-Dec 2010 and post-Dec 2010-Dec2019	Most common PME aetiology NCLs (n=30). Initial symptoms to diagnosis 3.2±3 years (group 1), 1.4±0.9 years (group 2). Both SE frequency rate (55.5% vs. 37.5%) and recurrence rate (66.7% vs. 22.2%) were higher in the first group, showing tendency towards, but not statistically significant difference.	Diagnosis and management has improved in the last decade. Earlier genetic diagnosis, appropriate antiseizure medications, education of parents/caregivers of children in high risk for SE, and availability of effective prehospital rescue medications contributed to significantly decreased frequency and recurrence rate of SE.	3	2021-10-08
Krohne, T. U., Herrmann, P., Kopitz, J., Rüther, K. and Holz, F. G.	2010	[Juvenile neuronal ceroid lipofuscinosis. Ophthalmologic findings and differential diagnosis]	Ophthalmologe	107	606-11	10.1007/s00347-009-2106-y	Ophthalmic-diagnosis							ARTICLE IN GERMAN	The ophthalmologist plays a central role in early diagnosis.
Kuper, W. F. E., Oostendorp, M., Van Alfen, C., Van Eck, L., Van Den Broek, B. T. A., Huisman, A., Nierkens, S., Van Genderen, M. M. and Van Hasselt, P. M.	2019	Deep phenotyping in inborn errors of metabolism: Using 'old' data to achieve new insights	Journal of Inherited Metabolic Disease	42	55-56	10.1002/jimd.12153	Disease progression	Observational	Case-series and cohort	Not reported	CLN3	6-minute walk test, ophthalmological examination, lymphocytes examination.	Ophthalmological examinations of CLN3 and retinal dystrophy patients	Challenged the belief that retinal degeneration precedes neurodegeneration. Combining case reports and a cohort data, showed cognitive decline parallels onset of vision loss. Authors hypothesise that early onset of neurodegeneration may also result in early motor function impairment, as confirmed using the 6-minute walk test. Severe pan-retinal dystrophy in CLN3 disease recognisable by specific c…	In-depth use of existing data and material	4	2021-10-08
Kuper, W. F. E., Oostendorp, M., van den Broek, B. T. A., van Veghel, K., Nonkes, L. J. P., Nieuwenhuis, E. E. S., Fuchs, S. A., Veenendaal, T., Klumperman, J., Huisman, A., Nierkens, S. and van Hasselt, P. M.	2020	Quantifying lymphocyte vacuolization serves as a measure of CLN3 disease severity	JIMD Rep	54	87-97	10.1002/jmd2.12128	Diagnosis	Observational	Case-control	19 CLN3, other retinal dystrophies (n=6), healthy controls (n=22)	CLN3	Peripheral blood lymphocytes (PBLs) light microscopy. Degree of vacuolisation. Expression of LAMP-1 using flow cytometry. Qualitative analysis vacuolisation	Healthy controls. Phenotypes	Quantifying lymphocyte vacuolisation allowed to differentiate between CLN3 disease phenotypes (P = .0001). On immunofluorescence, classical CLN3 disease lymphocytes exhibited abundant vacuole-shaped LAMP-1 expression, suggesting the use of LAMP-1 as a proxy for lymphocyte vacuolisation. Using flow cytometry in lymphocyte subsets, quantifying intracellular LAMP-1 expression additionally allowed to…	allows new insights in rare inborn errors of metabolism.	4	2021-10-08
Kuper, W. F. E., Talsma, H. E., van Schooneveld, M. J., Pott, J. W. R., Huijgen, B. C. H., de Wit, G. C., van Hasselt, P. M. and van Genderen, M. M.	2021	Recognizing differentiating clinical signs of CLN3 disease (Batten disease) at presentation	Acta Ophthalmol	99	397-404	10.1111/aos.14630	Ophthalmic-diagnosis	Observational	Retrospective chart analysis	38	Referrals to ophthalmological centre. CLN3 (n=18), early-onset Stargardt disease (STGD1) (n=20)	Visual acuity (VA)	CLN3, Stargardt disease.	VA in CLN3 disease decreased significantly faster than in STGD1 (p = 0.01). Colour vision was often already severely affected in CLN3 disease while unaffected or only mildly affected in STGD1. Optic disc pallor on fundoscopy and an abnormal nerve fibre layer on optical coherence tomography were common in CLN3 disease compared to generally unaffected in STGD1. In CLN3 disease, dark-adapted (DA) fu…	Retina in CLN3 disease is more extensively and more severely affected compared to the retina in early-onset STGD1. Resulting in more rapid VA loss, severe colour vision abnormalities and abnormal DA ERG responses as the main differentiating early clinical features of CLN3 disease.	3	2021-10-08
Kuper, W. F. E., van Alfen, C., Rigterink, R. H., Fuchs, S. A., van Genderen, M. M. and van Hasselt, P. M.	2018	Timing of cognitive decline in CLN3 disease	J Inherit Metab Dis	41	257-261	10.1007/s10545-018-0143-x	Disease progression	Observational	Literature review and cohort	36 studies. cJNCL (n=104), protracted JNCL (n=14)	CLN3 classical and protracted	Neurocognitive function, age at onset of visual and cognitive decline, IQ scores, school history.	Stargardt disease. Classical and protracted CLN3 analysed separately	Onset of cognitive decline at a mean age of 6.8 years (range 2-13 years, n = 19) paralleled onset of visual deterioration at a mean age of 6.4 years (range 4-9 years, n = 81) as supported by an early decline in IQ scores in classical CLN3 disease. Onset and course of vision loss was similar in patients with protracted CLN3. The decreased IQ levels at diagnosis (mean 68.4, range 57-79, n = 9) in t…	Cognitive dysfunction is universally present around diagnosis in classical CLN3 disease.	2	2021-10-08
Kuper, W. F. E., van Alfen, C., van Eck, L., de Man, S. A., Willemsen, M. H., van Gassen, K. L. I., Losekoot, M. and van Hasselt, P. M.	2020	The c.1A > C start codon mutation in CLN3 is associated with a protracted disease course	JIMD Rep	52	23-27	10.1002/jmd2.12097	Genotype-Phenotype	Observational	Case-series	3	CLN3 14yo (m), mid 20yo (f), unkown age (f)	Genetic variant c.1A>C, and disease progression.	None	compound heterozygosity for the common 1 kb deletion in combination with a c.1A > C start codon variant, each with different phenotype. Retinal phenotype similar, neurological symptoms were delayed. Two patients had an early onset of cognitive impairment, but a particularly slow deterioration afterwards without any obvious motor impairment. The third patient had a late onset of cognitive impairme…	patients with a start codon variant in CLN3 may display a protracted phenotype.	4	2021-10-12
Kuper, W. F. E., Van Alfen, C., Van Eck, L., Huijgen, B. C., Van Brussel, M. B. and Van Hasselt, P. M.	2018	The 6-minute walk test reveals early onset of motor decline in CLN3 disease	Journal of Inherited Metabolic Disease	41	S179-S180	10.1007/s10545-018-0233-9	Motor function	Observational	Case-control	17	CLN3	6-minute walk test	visually impaired control children. 6MWT and age-including multi-level modelling allowing assessment of imbalanced repeated measurements-and with unified Batten disease rating scale (UBDRS) scores.	CLN3 disease patients, 6MWT scores showed a moderate inverse correlation (r-0.64, p< 0.0001) with age. Immediate impairment and start of decline from diagnosis. This linear deterioration confirmed by multilevel analysis and correspondingly, a moderate inverse correlation was seen between 6MWT and UBDRS summary scores (r-0.60, p0.0001). Results contrasted a positive correlation with age seen in th…	Using 6MWT motor function declines early in CLN3 disease. Cognitive decline parallels onset of vision loss. Unaffected 6MWT in visually impaired but otherwise healthy controls.	4	2021-10-12
Kuper, W. F. E., van Alfen, C., van Eck, L., Huijgen, B. C. H., Nieuwenhuis, E. E. S., van Brussel, M. and van Hasselt, P. M.	2019	Motor function impairment is an early sign of CLN3 disease	Neurology	93	e293-e297	10.1212/wnl.0000000000007773	Motor function	Observational	Case-control	15	CLN3 (n=15), Isolated visual impairment controls (n=14). Visual impairment and neurological complication controls (n=12)	6-minute walk test	6MWT results were correlated with age-including multilevel modeling analysis allowing assessment of imbalanced repeated measurements-and with Unified Batten Disease Rating Scale (UBDRS) scores.	6MWT scores were already impaired from first testing near diagnosis in CLN3 patients (mean z scores of -3.6 and -4.7 at 7 and 8 years of age, respectively). 6MWT scores continuously declined with age (r = -0.64, p < 0.0001) and with increasing UBDRS scores (r = -0.60, p = 0.0001), confirming correlation with disease progression. The decrease was more pronounced at a later age, as shown by the non…	The 6MWT unveils early onset of motor decline in CLN3 disease.	4	2021-10-12
Kuper, W. F. E., van Alfen, C., van Eck, L., van den Broek, B. T. A., Huisman, A., van Genderen, M. M. and van Hasselt, P. M.	2017	A Case of Unexpected Adult-Onset Neurologic Decline in CLN3-Associated Retinal Degeneration	JAMA Ophthalmol	135	1451-1453	10.1001/jamaophthalmol.2017.4353	Genotype-Phenotype	Observational	Case Report	1	CLN3 30y (m) .1213C>T (R405W) missense mutation. Iraqi, consanguinous parents, vision loss since 12yo. Motor problems developed in last 5 years.	Light microscopy (LM). Full-field electroretinography (FFE)	Neurological exam	LM revealed vacuolated lymphocytes (less than usually seen in CLN3), Visual acuity decreased over time. Optical coherence tomography showed foveal sparing with photoreceptor loss from perimacular area, in right eye and generalised photoreceptor loss including macular atrophy in left eye. FFE undetectable rod and cone responses. Recent neurological exam showed bipyramidal spastic paraparesis gait,…	Patients with this mutation presenting with isolated retinal degeneration considered to be associated with retinal degeneration may be at unknown risk for subsequent neurodegeneration. Onset of ocular symptoms with this mutation may serve as a predictor of disease course.	4	2021-10-12
Kuper, W. F. E., Van Genderen, M. M. and Van Hasselt, P. M.	2016	Interpreting cognitive function in children with rapid loss of vision-lessons from the early phase of CLN3 disease	Journal of Inherited Metabolic Disease	39	S205	10.1007/s10545-016-9969-2	Neuropsychological	Observational	Retrospective chart analysis	18	CLN3 (n=18) Mean age 6.2y, or Stargardt disease (n=13). Mean age 7.0y.	Neuropsychological assessments clinical history of school performance and behaviour at diagnosis,	None	In 11/12 CLN3 patients an extra year in kindergarten (4-5y) was decided due to academic underachievement, (0/10 Stargardt patients). Behavioral problems were reported in 6 CLN3 patients, not in patients with Stargardt disease. All Stargardt patients pursued regular education successfully and the 3 Stargardt patients who underwent neuropsychological assessment had IQs above 100. In the 7 patients …	Early learning and behavioral difficulties in patients with CLN3 disease around diagnosis cannot be attributed to rapid loss of vision.	4	2021-10-12
Kwon, J. M., Adams, H., Rothberg, P. G., Augustine, E. F., Marshall, F. J., De Blieck, E. A., Vierhile, A., Beck, C. A., Newhouse, N. J., Cialone, J., Levy, E., Ramirez-Montealegre, D., Dure, L. S., Rose, K. R. and Mink, J. W.	2011	Quantifying physical decline in juvenile neuronal ceroid lipofuscinosis (Batten disease)	Neurology	77	1801-1807	10.1212/WNL.0b013e318237f649	Disease scoring	Observational	Retrospective cohort	82	CLN3	UBDRS	Rate of physical impairment over time was quantified using multivariate linear regression and repeated-measures analysis	UBDRS Physical Impairment subscale shows worsening over time that proceeds at a quantifiable linear rate in the years following initial onset of clinical symptoms. This deterioration correlates with functional capability and is not influenced by CLN3 genotype.	UBDRS is a reliable and valid instrument that measures clinical progression in JNCL. Our data support the use of the UBDRS to quantify the rate of progression of physical impairment in subjects with JNCL in clinical trials.	4	2021-10-12
Kwon, J. M., Rothberg, P. G., Leman, A. R., Weimer, J. M., Mink, J. W. and Pearce, D. A.	2005	Novel CLN3 mutation predicted to cause complete loss of protein function does not modify the classical JNCL phenotype	Neurosci Lett	387	111-4	10.1016/j.neulet.2005.07.023	Genetics	Observational	Case Report	1 (f) Died aged 21y	CLN3 (G49T) exon 2 of CLN3. Heterozygous for common 1kb deletion and E17X.	Genetic analysis.	Clinical history and autopsy results	Patient had classical disease progression, This novel mutation of CLN3 is the most 5′of the muta- tions described to date. Its location in exon 2 predicts protein truncation after amino acid 16, probably causing complete loss of CLN3 function suggesting that this mutation in CLN3 mimics the more prevalent 1 kb deletion.	Progression of JNCL is predominantly the result of loss of CLN3 function.	4	2021-10-12
Lake, B. D., Steward, C. G., Oakhill, A., Wilson, J. and Perham, T. G.	1997	Bone marrow transplantation in late infantile Batten disease and juvenile Batten disease	Neuropediatrics	28	80-1	10.1055/s-2007-973677	Bone marrow transplant	Observational	Case report	2	LINCL (1) + JNCL (1)	Clinical progress following bone marrow transplant (BMT).	None	A 7.5-year-old girl was diagnosed with JNCL following progressive vision loss. Vacuolated lymphocytes were present in a peripheral blood film, and mixed curvilinear/fingerprint inclusions were found in sweat gland epithelial cells, confirming the diagnosis. There were no other neurological symptoms and the EEG studies showed only some nonspecific slow-wave activity. She underwent bone marrow tran…	The effect of bone marrow transplantation will not become apparent for some time, because of the comparatively slow course of JNCL.	4	2021-10-12
Lamminranta, S., Aberg, L. E., Autti, T., Moren, R., Laine, T., Kaukoranta, J. and Santavuori, P.	2001	Neuropsychological test battery in the follow-up of patients with juvenile neuronal ceroid lipofuscinosis	J Intellect Disabil Res	45	2017-08-01	10.1046/j.1365-2788.2001.00288.x	Disease progression	Observational	Prospective case-series	14	JNCL: 9 patients were homozygous for the major mutation, and 5 were compound heterozygotes	Neuropsychological examinations adapted from Luria’s neuropsychological test for children and from NEPSY (modified for the visually handicapped); the WISC-R was also included.	1.0 T MRI scan at the beginning of follow-up and after a mean of 5 years.	A decline in verbal IQ (WISC-R) during the follow-up period was found in all subjects except one compound heterozygous male. Short-term memory and digit memory span were already impaired at an early stage of the disease. Orientation to time was found to decline more than orientation to person and place. Motor speed usually became impaired after 10 years of age. Spatial orientation was impaired on…	The test battery was found to be reliable and easy to use, and offered valuable information on the progress of the disease. WISC-R alone revealed more abnormal ﬁndings in young children than the other sub-items in this test battery. However, as the disease progressed, the test battery gave more detailed information on cognitive abilities.	4	2021-10-11
Larsen, A., Sainio, K., Aberg, L. and Santavuori, P.	2001	Electroencephalography in juvenile neuronal ceroid lipofuscinosis: visual and quantitative analysis	Eur J Paediatr Neurol	5 Suppl A	179-83	10.1053/ejpn.2000.0458	Disease progression	Observational	Prospective case-series + cross sectional	14 in the prospective study, 32 in the cross-sectional analysis	JNCL	electroencephalogram (EEG), analysed visually (both groups) and quantitatively (prospective group)	neuropsychological examination	The EEG was often normal before the age of 9 years, and thereafter a progressive background abnormality and increase in paroxysmal activity took place. The EEGs were significantly slower than those of the controls (77 healthy children, 5-20 years of age), and the speed of slowing of EEG correlated to the decrease in intelligence quotients (IQ). Quantitative analysis was superior to visual analysi…	Quantitative EEG is useful also in the study and follow-up of central nervous system disorders in childhood.	4	2021-10-11
Larsen, E. P. and Ostergaard, J. R.	2014	Valproate-induced hyperammonemia in juvenile ceroid lipofuscinosis (Batten disease)	Seizure	23	429-34	10.1016/j.seizure.2014.02.011	Valproate-induced hyperammonemia (VHA)	Observational	Case-series	14	JNCL	14 patients treated with valproate	4 developed VHA	All patients were prescribed VPA in standard dosages, had normal plasma concentrations of VPA and received antiepileptic drug (AED) polytherapy. Symptoms occurred shortly after commencement or increase in dose of VPA, and were quickly reversible upon discontinuation of VPA. Carnitine supplement was administrated in two patients, which resulted in resolution of symptoms and normalized ammonium lev…	Patients with JNCL are in great risk of developing VHA and VHE due to a high rate of polytherapy. Furthermore, studies have shown that carnitine level can be depressed in JNCL, which may increase the risk of VHA and VHE. We recommend that increased attention should be given to these patients.	4	2021-10-11
Lau, N. K. C., Ching, C. K., Lee, H. H. C., Chak, W. K. M., Kwan Shing, N., Hanchard, N. A. and Mak, C. M.	2018	First case of genetically confirmed CLN3 disease in Chinese with cDNA sequencing revealing pathogenicity of a novel splice site variant	Clin Chim Acta	486	151-155	10.1016/j.cca.2018.07.040	Genetics	Observational	Case-report	1	Presented with with retinitis pigmentosa, generalised tonic-clonic seizure and cerebellar ataxia	Electron microscopy of whole blood and skin biopsy	Mutation analysis of CLN3 gene with genomic DNA and cDNA	Electron microscopy showed vacuolated lymphocytes, and characteristic patterns in eccrine glands suggestive of neuronal ceroid lipofuscinosis. Sequencing of genomic DNA showed homozygous splice site variant NM_000086.2(CLN3):c.906+6T>G, and the pathogenicity of which was confirmed by cDNA sequencing to demonstrate the deletion of a transmembrane domain of the CLN3 protein. The mutant protein was …	First genetically confirmed CLN3 disease in a 13-year-old Chinese girl.	4	2021-10-11
Lauronen, L., Heikkilä, E., Autti, T., Sainio, K., Huttunen, J., Aronen, H. J., Korvenoja, A., Ilmoniemi, R. J. and Santavuori, P.	1997	Somatosensory evoked magnetic fields from primary sensorimotor cortex in juvenile neuronal ceroid lipofuscinosis	J Child Neurol	12	355-60	10.1177/088307389701200603	Disease progression	Observational	Case-control	10 (+10 controls)	JNCL	Somatosensory evoked magnetic fields to median nerve stimulation	In both patients and controls, the somatosensory evoked magnetic fields from primary sensorimotor area typically consisted of N20m, P35m, and P60m deflections.	In the patients, N20m was significantly delayed, whereas P35m peaked earlier than in the control subjects. The source strengths for N20m and P35m were greater in the patients than in the controls. Both deflections showed a significant positive correlation with the disease duration: the sources were stronger in the older patients than in the younger ones. P60m deflections were normal or reduced in…	Changes in somatosensory evoked magnetic fields were detectable in patients before marked atrophic changes could be seen in magnetic resonance images. This sensitivity to changes in the somatosensory system indicates that the measurement of magnetic evoked fields might have a useful role in the follow-up of these patients.	4	2021-10-11
Lauronen, L., Munroe, P. B., Järvelä, I., Autti, T., Mitchison, H. M., O'Rawe, A. M., Gardiner, R. M., Mole, S. E., Puranen, J., Häkkinen, A. M., Kirveskari, E. and Santavuori, P.	1999	Delayed classic and protracted phenotypes of compound heterozygous juvenile neuronal ceroid lipofuscinosis	Neurology	52	360-5	10.1212/wnl.52.2.360	Genetics	Observational	Case-series	10	JNCL	Analysis of the patients' genetic characteristics, who all are compound heterozygotes for the major 1.02-kb deletion in the CLN3 gene.	Correlation of the genotypes with phenotypes. Clinical features were examined, and MRI, MRS, somatosensory evoked magnetic field (SEF), and overnight polysomnography (PSG) studies were performed.	A novel deletion of exons 10 through 13 was found in 6 patients belonging to three families. In these patients, the clinical course of the disease was fairly similar. Variation was greatest in the time course to blindness. In these patients the mental and motor decline was slower than in classic JNCL, but more severe than in the two patients with missense mutations in exons 11 and 13. MRI showed …	JNCL can manifest as at least three different phenotypes: classic, delayed classic, and protracted JNCL with predominantly ocular symptoms. Finnish compound heterozygotes have the delayed classic or the protracted form of JNCL.	4	2021-10-12
Lebrun, A., Moll-Khosrawi, P., Pohl, S., Makrypidi, G., Storch, S., Kilian, D., Streichert, T., Otto, B., Mole, S. E., Ullrich, K., Cotman, S., Kohlschütter, A., Braulke, T. and Schulz, A.	2011	Analysis of potential biomarkers and modifier genes affecting the clinical course of CLN3 disease	Molecular Medicine	17	1253-1261	10.2119/molmed.2010.00241	Genetics	Observational	Case-control	8	CLN3	Homozygous patients for the 1-kb deletion were classified into groups with rapid, average or slow disease progression using an established clinical scoring system.	Genome-wide expression profiling was performed in eight CLN3 patients with different disease progression and matched controls.	The study showed high phenotype variability in CLN3 patients. Five genes were dysregulated in all CLN3 patients and present candidate biomarkers of the disease. A total of 13 genes were upregulated in patients with rapid disease progression and downregulated in patients with slow disease progression; one gene showed dysregulation in the opposite way.	These findings indicate that differential perturbations of distinct signaling pathways might alter disease progression and provide insight into the molecular alterations underlying neuronal dysfunction in CLN3 disease and neurodegeneration in general.	4	2021-10-12
Lebrun, A. H., Moll-Kosrawi, P., Storch, S., Pohl, S., Kilian, D., Streichert, T., Mole, S. E., UllrichK, Kohlschutter, A., Braulke, T. and Schulz, A.	2010	Identification of potential biomarkers and modifiers of CLN3 disease	Journal of Inherited Metabolic Disease	33	S140	10.1007/s10545-010-9163-x	Genetics	Observational	Case-control	8	CLN3	Homozygous patients for the 1-kb deletion were classified into groups with rapid, average or slow disease progression using an established clinical scoring system.	Genome-wide expression profiling was performed in eight CLN3 patients with different disease progression and matched controls.	The study showed high phenotype variability in CLN3 patients. Five genes were dysregulated in all CLN3 patients and present candidate biomarkers of the disease. A total of 13 genes were upregulated in patients with rapid disease progression and downregulated in patients with slow disease progression; one gene showed dysregulation in the opposite way.	These findings indicate that differential perturbations of distinct signaling pathways might alter disease progression and provide insight into the molecular alterations underlying neuronal dysfunction in CLN3 disease and neurodegeneration in general.	4	2021-10-12
Lebrun, A. H., Storch, S., Pohl, S., Streichert, S., Mole, S. E., Ullrich, K., Kohlschütter, A., Braulke, T. and Schulz, A.	2010	Identification of potential biomarkers and modifiers of CLN3-disease progression	Annals of Neurology	68	S114-S115	10.1002/ana.22201	Genetics	Observational	Case-control	8	CLN3	Homozygous patients for the 1-kb deletion were classified into groups with rapid, average or slow disease progression using an established clinical scoring system.	Genome-wide expression profiling was performed in eight CLN3 patients with different disease progression and matched controls.	The study showed high phenotype variability in CLN3 patients. Five genes were dysregulated in all CLN3 patients and present candidate biomarkers of the disease. A total of 13 genes were upregulated in patients with rapid disease progression and downregulated in patients with slow disease progression; one gene showed dysregulation in the opposite way.	These findings indicate that differential perturbations of distinct signaling pathways might alter disease progression and provide insight into the molecular alterations underlying neuronal dysfunction in CLN3 disease and neurodegeneration in general.	4	2021-10-12
Lee, T. S., Poon, S. H. and Chang, P.	2010	Dissimilar neuropsychiatric presentations of two siblings with juvenile neuronal ceroid lipofuscinosis (Batten disease)	J Neuropsychiatry Clin Neurosci	22	123.E14-5	10.1176/jnp.2010.22.1.123.e14	Disease progression	Observational	Case-report	2	JCLN	A pair of siblings who presented to a psychiatric clinic with significantly different neuropsychiatric symptoms.	None	The older sibling was a 20-year-old woman, who started having visual loss at age 6. She developed progressive difficulty in walking and has since become wheelchair-bound. Around the age of 16, she developed generalized tonic-clonic seizures that were poorly controlled. She also became depressed and emotionally labile and reported having auditory hallucinations and paranoid delusions. She is sever…	The differences in presentation could be attributed to differences in age and sex. The authors hypothesize that part of the phenotypic difference could be accounted for by epigenetic processes that led to differential expression of the mutant genes and posttranslation modifications. Further study of sibling pairs with the same mutation may provide useful.	4	2021-10-12
Lehwald, L. M., Pappa, R., Steward, S. and De Los Reyes, E.	2014	Neuronal ceroid lipofuscinosis and associated sleep abnormalities	Annals of Neurology	76	S238-S239	10.1002/ana.24226	Sleep	Observational	Survey	10	CLN3	Determine if thereis a correlation between the form of NCL and the sleep abnormalities.	Caregivers completed the Children’s Sleep Habits Questionnaire (CSHQ). A Total Sleep Disturbance Score and 8 subcategories of sleep behavior was calculated from the 33 item CSHQ. A Total Sleep Disturbance Score greater than 41 is sensitive and specific for a sleep disturbance.	90% of patients considered to have a sleep disturbance.Three sleep subscale variables were found to be of statistical significance: Sleep Onset Delay (p-value 0.0330), Sleep Duration (p-value 0.0331) and Daytime Sleepiness (p-value 0.0041).	Children with NCL have an extremely high incidence of sleep disturbance. Different forms of NCL may a unique pattern of abnormal sleep behavior. This information should be considered when developing a clinical treatment plan.	4	2021-10-12
Lehwald, L. M., Pappa, R., Steward, S. and de Los Reyes, E.	2016	Neuronal Ceroid Lipofuscinosis and Associated Sleep Abnormalities	Pediatr Neurol	59	2021-05-30	10.1016/j.pediatrneurol.2016.02.009	Sleep	Observational	Survey	28	CLN3	Determine if thereis a correlation between the form of NCL and the sleep abnormalities.	Caregivers completed the Children’s Sleep Habits Questionnaire (CSHQ). A Total Sleep Disturbance Score and 8 subcategories of sleep behavior was calculated from the 33 item CSHQ. A Total Sleep Disturbance Score greater than 41 is sensitive and specific for a sleep disturbance.	96.4% (n=28) of the patients had a sleep disturbance. Five sleep subscale variables are of statistical significance: sleep onset delay (P<0.001), sleep duration (P<0.001), night wakenings (P<0.001), parasomnias (P=0.003), and daytime sleepiness (P<0.001). There was no correlation between the onset of sleep disturbance and onset of either seizures or vision loss. Some parents tried medications, li…	Individuals with neuronal ceroid lipofuscinosis have avery high frequency of sleep disturbance. Using the results of a sleep disturbance screening tool such as CSHQ can lead to a patient-specific treatment plan. In addition, we recommend evaluating restless leg symptoms to identify this under-recognized and treatable contribution to sleep disturbance. Characterization of the patient’s sleep distu…	4	2021-10-12
Licchetta, L., Bisulli, F., Fietz, M., Valentino, M. L., Morbin, M., Mostacci, B., Oliver, K. L., Berkovic, S. F. and Tinuper, P.	2015	A novel mutation af Cln3 associated with delayed-classic juvenile ceroid lipofuscinois and autophagic vacuolar myopathy	Eur J Med Genet	58	540-4	10.1016/j.ejmg.2015.09.002	Genetics	Observational	Case-report	1	JNCL	Long-term follow-up of a patient with protracted JNCL	Based on clinical suspicion of JNCL, after exclusion of the common 1.02-kb deletion, the authors performed sequence analysis of the complete coding sequence and all exon/intron boundaries of CLN3.	The patient had visual loss in childhood and neurological manifestations only appearing in adult life. He had an unusual CLN3 genotype with an unreported deletion (p.Ala349_Leu350del) and the known p.His315Glnfs*67 mutation. Autophagic vacuolar myopathy was shown by muscle biopsy. At clinical follow-up, moderately increased CPK levels were detected whereas periodic cardiac assessments have been n…	Long term clinical follow-up in our patient disclosed a slower clinical course compatible with delayed-cJNCL, as significant cognitive impairment, epileptic seizures and motor symptoms appeared only in his late twenties. This report confirms that a myopathy with histological features strikingly similar to AVMs, even subclinical, can be part of the clinical spectrum of JNCL and highlights the impo…	4	2021-10-12
Liebmann, A., Mazzola, P., Stingl, K., Heinrich, T., Schäferhoff, K., Ossowski, S., Sturm, M., Kohl, S., Weisschuh, N., Wissinger, B., Riess, O. and Haack, T.	2020	Retinal disease as the leading clinical manifestation in patients with unexpected inherited systemic disorders detected by whole genome sequencing	European Journal of Human Genetics	28	196	10.1038/s41431-020-00739-z	Genetics	Observational	Case-report	1 (+1 with other disease)	CLN3	Implementation of genome-wide sequencing approach in routine diagnostics.	None	WGS of a 9-year-old girl with cone dystrophy identified a clinically relevant homozygous deletion in CLN3. The detected deletion c.461-280_677+382del, p.? is the most frequent pathogenic deletion in CLN3 associated with autosomal recessive neuronal ceroid lipofuscinosis.	This study highlights the importance to inform patients about the possibility of retinal disease being the leading clinical manifestation of unexpected inherited systemic disorders. Thus, comprehensive genetic counseling and appropriate documentation of informed consent is crucial prior to performing WGS.	4	2021-10-12
Liewendahl, K., Vanhanen, S. L., Heiskala, H., Raininko, R., Nikkinen, P., Launes, J. and Santavuori, P.	1997	Brain perfusion SPECT abnormalities in neuronal ceroid lipofuscinoses	Neuropediatrics	28	71-3	10.1055/s-2007-973674	Imaging techniques	Observational	Case-series	21 (+19 with INCL and 5 with JBVD)	JNCL	Single photon emission computed tomography (SPECT) of the lipophilic blood flow tracer Tc-99m-hexamethylpropyleneamine oxime (HMPAO)	Correlate the findings from SPECT with structural abnormalities revealed by magnetic resonance imaging (MRI) or X-ray-computed tomography (CT)	1) cortical hypoperfusion was present in all patients with disease manifestations for over one year; 2) focal cortical hypoperfusion was a more common finding than severe bilateral symmetrical hypoperfusion typical of INCL; 3) severe hypoperfusion was more frequent in the temporal lobes than in the other lobes and the cerebellum; 4) hypoperfusion was observed also in brain areas normal on CT	Although the SPECT perfusion method does not seem to have any immediate diagnostic impact on NCLs, its value comes from understanding the pathophysiology of these diseases.	4	2021-10-12
Lumsden, D. E., Mole, S. E. and Williams, R. E.	2012	Clinical application of a proposed axial classification system for the neuronal ceroid lipofuscinoses	Developmental Medicine and Child Neurology	54	37	10.1111/j.1469-8749.2011.04191.x	Classification system	Observational	Cohort	39 in total, 21 with CLN3	NCLs	Application of the axial classification syatem using data extracted from case notes and clinic letters.	Axis 1: Affected gene; Axis 2: Mutation diagnosis; Axis 3: Bio-chemical phenotype; Axis 4: Clinical phenotype; Axis 5: Ultra-structural features; Axis 6: Functionality; Axis 7: Other remarks of possible medical relevance.	For most Axes, patients could be easily classiﬁed. Axis 4–7 could be completed for 39/39 patients. Axis 1 could be completed for 37/39, with CLN3 disease (21/39) and CLN2 disease (6/39) most commonly seen. Axis 2 could be completed for 32/39 patients, Axis 3 for 30/39 patients and Axis 4 for 31/39 patients. Only 17/39 patients could be classiﬁed along Axis 5.	The proposed Axial classiﬁcation was easily applied in a clinical context. The lack of data available for Axis 5 compared with Axes 2 and 3 is likely to reﬂect a move away from tissue biopsy with improvements in the elucidation of the genetic and biochemical causes of the NCLs.	4	2021-10-12
Mantel, I., Brantley Jr, M. A., Bellmann, C., Robson, A. G., Holder, G. E., Taylor, A., Anderson, G. and Moore, A. T.	2004	Juvenile neuronal ceroid lipofuscinosis (Batten disease) CLN3 mutation (chrom 16p11.2) with different phenotypes in a sibling pair and low intensity in vivo autofluorescence	Klinische Monatsblatter fur Augenheilkunde	221	427-430	10.1055/s-2004-812819	Genotype-Phenotype	Observational	Case report	2	JNCL siblings aged 10 and 7 yrs. Severe retinal dystrophy	ERG, fundus examination	Blood film	Sibling A: severe pigmentary retinopathy. Sibling B, bull's eye maculopathy, minimal peripheral atrophic changes. Autofluorescence level very low, ERG showed generalised retinal dysfunction involving cone and rod systems with electronegative maximal response. Vacuolated lymphocytes found on peripheral blood film. Boht homozygous for 1.02kb deletion.	Early diagnosis allowed accurate genetic and social counselling. JNCL should be considered in children with retinal dystrophy, especially in presence of bull's eye maculopathy and an abnormal full field ERG. Very low autofluorescence consisten with histopathological studies and may be secondary to photoreceptor cell loss.	4	2021-10-12
Marshall, F. J., de Blieck, E. A., Mink, J. W., Dure, L., Adams, H., Messing, S., Rothberg, P. G., Levy, E., McDonough, T., DeYoung, J., Wang, M., Ramirez-Montealegre, D., Kwon, J. M. and Pearce, D. A.	2005	A clinical rating scale for Batten disease: reliable and relevant for clinical trials	Neurology	65	275-9	10.1212/01.wnl.0000169019.41332.8a	Disease scoring	Observational	Case-series	31	JNCL 10(m), 21(f), mean age symptom onset 6.1y ±1.6, mean duration of illness 9.0 ±4.4 years	UBDRS development	Motor, behavioural, and functional capability evaluated by three independent neurologists.	The intraclass coefficients for the domains were as follows: motor = 0.83, behavioral = 0.68, and functional capability = 0.85.	UBDRS is a reliable instrument that effectively tests for neurological function in blind and demented patients. Useful for monitoring the diverse clinical findings in BD.	4	2021-10-12
Masten, M. C., Vermilion, J., Adams, H. R., Vierhile, A., Marshall, F. J., Beck, C. A., Augustine, E. F. and Mink, J. W.	2020	Age-at-onset and time-to-event of core features in CLN3 (Batten) disease	Annals of Neurology	88	S213	10.1002/ana.25865	Disease progression	Observational	Cohort	102	JNCL	Age at onset of core clinical features using UBDRS	Alignment with parent priorities	Characteristic sequence of symptom onset. Small but significant sex differences (t-test; p<0.05∗). The average (±SD) symptom age-at-onset was: vision (Male: 5.6y ± 1.5 Female: 6.6y ± 1.6)∗, behaviour (M: 7.4y ± 3.8 F: 8.4y ± 4.0)∗, cognition (M: 8.0y ± 3.5 F: 8.1y ± 3.0), seizures (M: 9.9y ± 2.7 F: 10.0y ± 2.0), sleep (M: 8.9y ± 5.4 F: 11.1y ± 5.6)∗, motor (M: 12.1y ± 4.1 F: 10.9y ± 3.8), and fee…	CLN3 disease progresses in a characteristic manner at a predictable rate based on time and sequence of core symptom onset, with slight sex differences for some symptoms. The core symptoms aligned well with the parent priorities, indicating that these symptoms are meaningful to families. Our results support the possible use of a time-to-event analysis in experimental therapeutic research. Used in …	3	2021-10-12
Masten, M. C., Vierhile, A., Vermilion, J., Adams, H., Zimmerman, G. A., Corre, C., Mink, J. W. and Augustine, E. F.	2021	Diagnostic confidence for CLN3 disease	Molecular Genetics and Metabolism	132	S70	10.1016/j.ymgme.2020.12.161	Diagnosis	Observational	Prospective Cohort	136	JNCL	4 diagnostic confidence levels: 1-Genetically Confirmed (mutation in CLN3 on each allele), 2- Clinically Probable (CLN3 mutation on one allele and additional diagnostic evidence, 3 - Clinically Possible (no genetic testing results but with other diagnostic evidence), 4- Clinical CLN3 disease with an additional cause for neurodevelopmental disability. Levels 1 and 2 were divided into 4 subcategori…	Clinical course was defined by age-at-onset, disease severity, or a combination. Individuals with atypical phenotypes were discussed as a team until consensus was reached.	classified into category 1 (N = 103), category 2 (N = 21), category 3 (N = 7), and category 4 (N = 5). Two individuals with complex genotypes required discussion regarding placement, but consensus was reached and all evaluated individuals were able to be classified.	This diagnostic confidence system has high face validity, is easy to apply, and has relevance for developing inclusion/exclusion criteria for use in trials or for weighting data based on confidence.	3	2021-10-12
Masten, M. C., Vierhile, A., Vermilion, J., Adams, H. R., Augustine, E. F. and Mink, J. W.	2021	Genotype-phenotype associations in CLN3 disease	Molecular Genetics and Metabolism	132	S69-S70	10.1016/j.ymgme.2020.12.160	Genotype-Phenotype	Observational	Prospective Cohort	101	CLN3	Genetic differences. Diagnosis based on UBDRS- age-at-onset of core symptoms, relationship between age and physical symptom severity, and participant age at time of evaluation.	Phenotypic differences.	75 were homozygous for the common deletion and all had a classic JNCL phenotype. 26 were compound heterozygotes with the common deletion on one allele and another mutation on the other allele. These other mutations varied from missense to frame-shift (including premature truncation), to splice-site mutations. 16 had a classic JNCL phenotype, 2 had vision-loss only, 5 had atypical age-at-onset or …	Most individuals with CLN3 disease have a characteristic phenotype, including the majority of those with compound heterozygous mutations. Vision-loss only or slower rate of progression occurs in association with certain mutations but other mutations have an inconsistent genotype-phenotype association. These associations have important implications for determining clinical trial inclusion/exclusio…	3	2021-10-12
Masten, M. C., Williams, J. D., Augustine, E. F., Vermilion, J., Adams, H. R., Vierhile, A., Thatcher, A., Marshall, F. J. and Mink, J. W.	2020	The CLN3 Disease Staging System (CLN3SS): A tool for stratification based on disease severity	Molecular Genetics and Metabolism	129	S106	10.1016/j.ymgme.2019.11.271	Disease progression	Observational	Prospective Cohort	322	CLN3	CLN3 Disease Staging System (CLN3SS):4 stages (0–3), Stage 0 - pre-symptomatic individuals with genetically confirmed CLN3 disease; Stage 1 - onset of vision loss; Stage 2 - onset of seizures; Stage 3 - loss of independent ambulation.	The relationships between stage and age, Unified Batten Disease Rating Scale (UBDRS) physical severity score, and UBDRS capability	Average age (in years, mean ± SD) at Stage 1 was 9.9 ± 2.9, at Stage 2 was 14.2 ± 3.6, and at Stage 3 was 19.5 ± 4.0 (differences among the three stages were significant at p <.0001). The physical subscale score (mean ± SD) was 5.3 ± 5.8 at Stage 1, 17.5 ± 9.6 at Stage 2, and 50.5 ± 15.9 at Stage 3 (differences among the three stages were significant at p <.0001). The capability subscale score (m…	CLN3SS is a disease-specific staging system for stratifying individuals based the presence of salient symptoms. The stages differ significantly by age and symptom severity. The CLN3SS has potential applications in clinical trials for cohort stratification.	3	2021-10-12
Matkowska-Kocjan, A., Kuchar, E. and Szenborn, L.	2008	Vaccinations in children's palliative care - Our proposal for the algorithm	Onkologia Polska	11	159-162		Vaccinations	Observational	Case-series	27	Children under hospice care. Mean age 11y (1-25), median 12.5y	Algorithm in approach to vaccinations	None	Vaccination of hospice patients may bring about problems such as: necessity of vaccination in the patients' homes, the requirement of infectious diseases specialist's consultation, the fear of pain and the high costs of vaccines not refunded by the government.	Vaccination is an underestimated element of children's palliative care. When vaccination is contraindicated or difficult to perform, people from the patients' closest circle should be vaccinated in order to make the infection transmission impossible. It is essential that people who maintain contact with chronically ill children should be vaccinated against influenza annually.	4	2021-10-12	Article in Polish
McLaren, T., DeRoach, J., Chen, F., Ruddle, J., Montgomery, H., Thompson, J., Kap, C., Hoffmann, L. and Lamey, T.	2015	Establishment of compound heterozygous cln3 mutations in two unrelated patients not presenting with neurodegenerative disease	Clinical and Experimental Ophthalmology	43	54	10.1111/ceo.12650/full	Genetics	Observational	Case report	2	7y (m), 51y (f)	7yo provisionally clinically diagnosed at age 6 with severe cone-rod dystrophy, Leber congenital amaurosis or Usher syndrome type III. His visual acuity was 6/190. 51yo originally diagnosed with fundus albipunctatus at age 37 years. Her visual acuity was 6/7.5. Her most recent provisional clinical diagnoses were autosomal recessive rod-cone dystrophy or autoimmune retinopathy.	Genetic analysis,	Two heterozygous sequence variants in the CLN3 gene were found in each patient. Each patient had the common pathogenic 1kb deletion c.461-280-677+382del. Both patients also had a missense sequence variant on the alternate allele. Patient A had the known pathogenic mutation c.883G>A (p.Glu295Lys). Patient B had a novel sequence variant c.175G>A (p.Ala59Thr), predicted to be probably damaging.	Use of non-hypothesis NGS genetic screening of many genes produced unexpected but similar genetic diagnoses in these two clinically disparate patients, neither of whom displayed neuro-degenerative signs. These findings lead to significant changes in patient management.	4	2021-10-12
Mink, J., Augustine, E. F., Adams, H., Newhouse, N. J., Vierhile, A., DeBlieck, E. A., Cialone, J. and Marshall, F. J.	2011	A phase II, randomized, controlled trial of Mycophenolate mofetil in children with juvenile NCL (JNCL)	Molecular Genetics and Metabolism	102	S30	10.1016/j.ymgme.2010.11.100	Treatment	Interventional	Phase II	Unkown	JNCL	Randomised controlled trial. Mycophenolate mofetil, 22 week cross over study. Tolerability, change in UBDRS score, and cognitive performance	Placebo	No results present in this poster presentation	The first controlled trial in JNCL. Collaborative design represents a novel method for experimental therapeutics in rare childhood neurodegenerative diseases.	4	2021-10-14
Mink, J., Augustine, E. F., Marshall, F. J., Adams, H. R., Kwon, J. M., Vierhile, A. and De Blieck, E. A.	2013	The natural history of juvenile Batten disease (JNCL; CLN3 disease)	Molecular Genetics and Metabolism	108	S66	10.1016/j.ymgme.2012.11.170	Disease progression	Observational	Cohort	93	JNCL	UBDRS, age at onset in 4 domains, physical impairment, behaviour, seizures, and functional capacity. Change in symptom severity over time determined for each domain	Evaluations over 11 year period (275 evaluations)	Vision loss was the initial symptom in 70%, occurring on average at 6 years of age. Other symptoms occurred in an average sequence of behavior problems (8.2 y), cognitive decline (8.5 y), seizures (9.6 y), and motor impairment (11.3 y). Females had earlier onset of vision loss but later onset of behaviour problems than boys. Physical impairment and functional capability declined in a linear manne…	Symptoms of JNCL evolve in a characteristic manner. Subject sex appears to modify age at disease onset and rate of progression. The sequential onset of symptoms across domains suggests differential vulnerability of components in the nervous system. These findings will inform the search for biomarkers and possibly therapeutic targets in JNCL.	3	2021-10-14
Mink, J., Kwon, J. M., Marshall, F. J., Adams, H. R., Rothberg, P. G., De Blieck, E. A., Vierhile, A., Newhouse, N. J., Levy, E. J., Augustine, E. F. and Ramirez-Montealegre, D.	2010	The UBDRS predicts rate of JCNL (CLN3) disease progression	Molecular Genetics and Metabolism	99	S27	10.1016/j.ymgme.2009.10.111	Disease scoring	Observational	Cohort	99	JNCL (n=82)	UBDRS, physical, behavioural, functional capacity domains, measured since 2002, refined to improve reliability and validity.	Evaluated UBDRS over 8 years. Rate of physical and motor decline has been calculated in subjects with known CLN3 mutations.	Fourty-two subjects were seen more than once at least annually. The UBDRS physical subscale shows decline over time that proceeds at a quantifiable linear rate in the years following initial onset of clinical symptoms. This decline correlates with functional capability and is not influenced by gender or CLN3 genotype.	Our data support the use of the UBDRS to predict the rate of decline in JNCL in clinical trials. Now that therapies are being proposed to prevent JNCL, the UBDRS will play an important role in assessing clinical outcome.	3	2021-10-14
Mink, J. W.	2014	Movement disorders differ in different forms of neuronal ceroid lipofusinosis	Molecular Genetics and Metabolism	111	S77	10.1016/j.ymgme.2013.12.179	Disease progression	Observational	Cohort	CLN3 (n=93), CLN2 (n=12)	CLN3 / CLN2	To identify the age at onset, type, and severity of different movement disorders in CLN2 and CLN3 forms of NCL using UBDRS. The scale includes assessment of tone, movement speed (bradykinesia), tremor at rest and with action, chorea, myoclonus, tics, dystonia, dysmetria, postural instability, and gait disorder. Parkinsonism was rated using the combination of tone, bradykinesia, tremor at rest, po…	Serial annual evaluations over a 12-year period, change in symptom severity and relation to age was recorded.	Average age at onset of motor impairment was 11.3 years in CLN3 and 3.5 years in CLN2. Parkinsonism was the predominant movement disorder in CLN3 disease whereas myoclonus and ataxia were predominant in CLN2 disease.	CLN2 and CLN3 have different types of movement disorder that localize to different systems in the brain. This a selective vulnerability of different neuron types in different forms of NCL. These findings have important implications for understanding the pathobiology of the NCLs and for targeting therapy in the different forms within this group of diseases.	3	2021-10-14
Mink, J. W., Masten, M. C., Vermilion, J., Adams, H. R., Vierhile, A., Marshall, F. J., Beck, C. A. and Augustine, E. F.	2020	Cross-sectional and longitudinal quantification of CLN3 disease progression	Molecular Genetics and Metabolism	129	S109-S110	10.1016/j.ymgme.2019.11.282	Disease progression	Observational	Cross-sectional, longitidinal	126	CLN3	Unified Batten Disease Rating Scale (UBDRS)	Quantify comprehensively the relationship between severity and age using both cross-sectional and longitudinal analyses.	Physical, seizure, and functional capability scores correlated with age. The behavior score did not correlate with age. The annual rate of physical progression was 3.02 ± 0.24 (slope ± SE) points (cross-sectional) and 3.11 ± 0.28 points (longitudinal). The annual rate of seizure progression was 0.53 ± 0.10 points (cross-sectional) and 0.59 ± 0.08 points (longitudinal). The rate of functional capa…	The UBDRS provides a global assessment of progression of CLN3 disease. Combining cross-sectional and longitudinal data has potential as a baseline for future clinical trials in CLN3 disease.	3	2021-10-14
Mizobuchi, K., Hayashi, T., Yoshitake, K., Fujinami, K., Tachibana, T., Tsunoda, K., Iwata, T. and Nakano, T.	2020	Novel homozygous CLN3 missense variant in isolated retinal dystrophy: A case report and electron microscopic findings	Mol Genet Genomic Med	8	e1308	10.1002/mgg3.1308	Ophthalmic-diagnosis	Observational	Case Report	1	Japanese male 26yo, retinal dystrophy, hoomozygous CLN2 missense variant c.482C>T (ser161Leu)	Whole exome sequencing, Ophthalmoscopy. TEM.	None	Retinal degeneration and macular atrophy, later attenuated retinal vessels. Severely reduced responses were observed in both rod and cone electroretinograms. In TEM of the patient's lymphocytes, fingerprint profiles, which are specific findings in CLN3-associated JNCL, were observed in 16/624 (2.56%) lymphocytes of the patient, who has never exhibited neurological signs during the 13-year follow-…	CLN3 missense variant is associated with teenage-onset isolated retinal dystrophy. This is the first report of any patient with CLN3-associated disorder in the Japanese population. Although fingerprint profiles have never been reported in CLN3-associated isolated retinal dystrophy, these profiles were observed, albeit infrequently, suggesting that frequency of the fingerprint profiles might depen…	4	2021-10-12
Mohamed, S.	2012	A clinical and DNA study on patients with Neuronal ceroid lipofuscinosis in Eastern Province, Saudi Arabia	Current Pediatric Research	16	49-52		Genotype-Phenotype	Observational	Case-series	7 (age 6m-11y) CLN3 (n=1)	Children with clinical diagnosis of NCL in Saudi Arabia. Clinical features (microcephaly, developmental delay, neuroregression, behaviour changes seizures, EEG changes and MRI changes	Biochemical, metabolic, and DNA tests	None	One patient carries a homozygous mutation in CLN2 exon 12 (G514R5837A>T. Another patient carries a compound heterozygous mutation in CLN3 gene (IVSII-3C>T) and in CLN2 gene (G514R 5837 A>T in exon 12). A third patient carries a heterozygous mutation in CLN1 gene (IVSIII-18). The other 4 patients carry no mutation.	No conclusion stated	4	2021-10-14
Moore, S. J., Buckley, D. J., MacMillan, A., Marshall, H. D., Steele, L., Ray, P. N., Nawaz, Z., Baskin, B., Frecker, M., Carr, S. M., Ives, E. and Parfrey, P. S.	2008	The clinical and genetic epidemiology of neuronal ceroid lipofuscinosis in Newfoundland	Clin Genet	74	213-22	10.1111/j.1399-0004.2008.01054.x	Demographics	Observational	Case-series	52 (CLN3 n=1)	Patients diagnosed between 1960 and 2005, in Newfoundland	DNA from 28 of 34 families	None	8 families had mutations in the CLN2 gene, comprising five different mutations of which two were novel. One family had a CLN3 mutation, another had a novel mutation in CLN5, and five families shared the same mutation in CLN6. One family was misdiagnosed, and in two, molecular testing was inconclusive. Disease from CLN2 mutations had an earlier presentation (p = 0.003) and seizure onset (p < 0.001…	NCL in Newfoundland has a high incidence, 1 in 7353 live births, and shows extensive genetic heterogeneity. The incidence of late infantile NCL, 9.0 per 100,000 (or 1 in 11,161) live births, is the highest reported in the world.	4	2021-10-14
Moro, F., Rubegni, A., Baldacci, J., Pochiero, F., Procopio, E., Donati, M. A. and Santorelli, F. M.	2018	New Italian case of autophagic vacuolar myopathy associated with a mutation in CLN3	Acta Myologica	37	76		Diagnosis	Observational	Case Report	1	Italian male 29yo. CLN3 mutation. Infancy progressive visual loss with retinitis pigmentosa, cataract, followed by seizures, progressive neuromotor deterioration.	Echocardiogram, MRI, Histological studies, muscle biopsy	Molecular analysis	Last neurological examination showed festinated gait with bradykinesia, muscular rigidity, rest tremor and pyramidal sings. Brain MRI- diffuse cortical-subcortical atrophy. Echocardiogram- left ventricular hypertrophy. A mitochondrial encephalomyopathy was suspected. Histological studies in skeletal muscle showed variation in fibre size, atrophic and hypotrophic fibers with increased central nucl…	Skeletal muscle involvement has been rarely described in Batten disease. Our report confirm the importance of considering a CLN3 disease in the diagnostic workup of individuals with autophagic vacuolar myopathies, particularly if there is visual impairment and cardiac muscle is involved.	4	2021-10-14
Moro, F., Rubegni, A., Pochiero, F., Mero, S., Procopio, E., Baldacci, J., Donati, M. A. and Santorelli, F. M.	2019	Autophagic vacuolar myopathy caused by a CLN3 mutation. A case report	Neuromuscul Disord	29	67-69	10.1016/j.nmd.2018.11.006	Diagnosis	Observational	Case Report	1	29yo (m). CLN3 mutation. Progressive visual loss since childhood, muscle weakness, subtle heart muscle hypertrophy, seizures.	Echocardiogram, MRI, Histological studies, muscle biopsy	Molecular analysis	A mitochondrial encephalomyopathy was suspected because of multphile unspecific involvement of brain, muscle and retinal tissues. Muscle biopsy findings guided the genetic investigations and the identification of an autophagic vacuolar myopathy due to a homozygous mutation in CLN3.	We believe that information in autophagic muscle disorders should further alert clinicians to consider CLN3 in individuals with vacuolar myopathy, especially if they have visual and cardiac involvement.	4	2021-10-14
Munroe, P. B., Mitchison, H. M., O'Rawe, A. M., Anderson, J. W., Boustany, R. M., Lerner, T. J., Taschner, P. E., de Vos, N., Breuning, M. H., Gardiner, R. M. and Mole, S. E.	1997	Spectrum of mutations in the Batten disease gene, CLN3	Am J Hum Genet	61	310-6	10.1086/514846	Genetics	Observational	Database	188	JNCL 18 different countries	SSCP analysis and direct sequencing	Clinical phenotype	One hundred thirty-nine patients (74%) were found to have the 1.02-kb deletion on both chromosomes, whereas 49 patients (41 heterozygous for the 1.02-kb deletion) had mutations other than the 1.02-kb deletion. Nineteen novel mutations were found: 6 missense, 5 nonsense, 3 small deletions, 3 small insertions, 1 intronic mutation, 1 splice-site mutation. All patients homozygous for mutations predic…	This report brings the total number of disease-associated mutations in CLN3 to 23.	4	2021-10-14
Munroe, P. B., O'Rawe, A. M., Mitchison, H. M., Järvelä, I. E., Santavuori, P., Lerner, T. J., Taschner, P. E., Gardiner, R. M. and Mole, S. E.	1997	Strategy for mutation detection in CLN3: characterisation of two Finnish mutations	Neuropediatrics	28	2021-07-15	10.1055/s-2007-973657	Genetics	Observational	Laboratory	2 families.	Finish families	Strategy for detecting conformation polymorphisms and direct sequencing of genomic DNA fragments.	None	Two mutations found uniquely in Finnish patients, one a large deletion (2.8 kb), the other a point mutation affecting the 5'splice donor site of an intron.	No conclusion stated	4	2021-10-14
Murata, S., Kasiwagi, M., Tanabe, T., Ashida, A., Ozaki, N. and Tamai, H.	2014	[Juvenile neuronal ceroid-lipofuscinosis with hypertrophic cardiomyopathy and left ventricular noncompaction: a case report]	Rinsho Shinkeigaku	54	38-45	10.5692/clinicalneurol.54.38	Cardiology	Observational	Case Report	1	17yo (f) JNCL hypertrophic cardiomyopathy (HCM), left ventricular noncompaction (LVNC)	Cardiac monitoring	None	The risk of cardiac involvement tends to increase with age; a high frequency of ventricular hypertrophy has been reported in patients aged older than 20 years of age. Medical progress and comprehensive care have led to longer survival in patients with juvenile NCL, which likely increases the incidence of cardiac involvement. Attention should be paid to arrhythmias, including repolarisation distur…	First case of JNCL with LVNC and youngest case of HCM. Recommendation of regular echocardiography to estimate cardiomyopathy. Holter monitoring to identify arrhythmias, and computed tomography to detect thrombosis. Prospective studies of the cardiac involvement in juvenile NCL are necessary to further elucidate its pathomechanism.	4	2021-10-14	Article in Japanese
Nardocci, N., Morbin, M., Bugiani, M., Lamantea, E. and Bugiani, O.	2000	Neuronal ceroid lipofuscinosis: detection of atypical forms	Neurol Sci	21	S57-61	10.1007/s100720070041	Genotype-Phenotype	Observational	Retrospective chart analysis	27 NCL 13(m), 14(f)	Italy. NCL, INCL (n=1), LINCL (n=14), JNCL (n=8), adult NCL (n=4), atypical (n=15).	Electroengcephalography (EEG), electroretinography (ERG), Ophthalmological exams. Auditory and visual evoked potential studies. Brain imagery. Biopsy	Genetic analysis, clinical and morphological features	Among the 8 patients with JNCL, 4 were atypical. Two showed atypical clinical features characterised by later appearance of visual impairment and slow neurological deterioration. One patient displayed progressive myoclonic epilepsy syndrome with seizures starting at 12y. Two patients showed typical clinical features but a mixed ultrastructural profile of curvilinear bodies and fingerprints. Genet…	Given their relative frequency, strict clinical and pathological criteria are still the most useful tools for identifying and characterizing atypical forms and for defining phenotype-genotype correlations.	4	2021-10-14
Nasser, F., Kurtenbach, A., Kohl, S., Stingl, K. and Zrenner, E.	2018	Bull's eye maculopathy with negative ERGs in retinal dystrophy	Documenta Ophthalmologica	136	38	10.1007/s10633-018-9641-2	Ophthalmic-diagnosis	Observational	Retrospective case series	6 age 11-63y, 3(m), 3(f)	Bull's eye maculopathy and negative ERG in the dark-adapted bright-flash ERG	visual acuity determination, fundus photography, ERG, and genetic analysis.	Coherence tomography (OCT) imaging, fundus autofluoresence (FAF), kinetic visual field determination, and colour vision testing with either the saturated or desaturated D-15 panel.	Two patients with retinitis pigmentosa had mutations in CLN3 and HGSNAT. Patients with mutations in the genes CLN3, PDE6C, HGSNAT showed reduced a-waves and reduced b-waves in the ERG recording,	Patients with bull's eye maculopathy marked by a negative ERG were heterogeneous in their genotype, with each patient carrying a mutation in different genes. We identify to date unpublished mutations that are involved in this phenotype. Whereas ERG b-wave reduction may indicate bipolar involvement in the visual deficit, additional factors may lead to a-wave reduction.	4	2021-10-14
Neppert, B. and Kemper, B.	1998	[Juvenile neuronal ceroid lipofuscinosis (Spielmeyer-Vogt disease)]	Klin Monbl Augenheilkd	213	362-6	10.1055/s-2008-1035004	Ophthalmic-diagnosis	Observational	Case Report	1	JNCL 5yo (m) German. Loss of visual acuity, visual field and colour perception	Electrophysiologic, cytology	Clinical features	Typical clinical feature of the juvenile NCL with a relatively rapid visual loss with bull's eye maculopathy in the pre-school- to early school age. His electroretinogram was abolished, and his EEG showed pathologic results. The diagnosis could be established by electron microscopy of his lymphocytes. Epilepsy and intellectual defects are expected to set in only few years later.	the ophthalmologist should be aware of this rare entity because prognostic counselling, social help and perhaps genetic counselling could be offered to the families. In many cases, a prenatal diagnosis is possible.	4	2021-10-14	Article in German
Nestrasil, I., Kohlschuetter, A., Shapiro, E. and Schulz, A.	2012	Brain volumes in neuronal ceroid lipofuscinoses: Cross-sectional study	Molecular Genetics and Metabolism	105	S49	10.1016/j.ymgme.2011.11.122	Disease scoring	Observational	Cross-sectional	31	CLN1(n=3), age 1.4-22.5 y, CLN2 (n=5) age 3.9-5.9 years, CLN3 (n=23) age 7.3-29.5 years	Develop outcome measures sensitive to treatment effects. MRI,	Volumetric analysis adjusted to intracranial volumen	Cortical volume declined robustly with age (p<.01). Total grey matter volume decline was similarly significant (p<.01) whereas subcortical grey matter volume did not yield significant correlation with age. Corpus callosal, white matter, and cerebellar volumes did not show any significant relationship to the age of subject.	Cortical volume atrophy is the main hallmark of NCLs in contrast to the relative sparing of white matter, corpus callosum, cerebellum, and deep nuclei volumes. A quantitative volumetric analysis shows that cortical volume atrophy might be a potential sensitive outcome measure for evaluation of future therapies.	4	2021-10-14
Nestrasil, I., Loebel, U., Sedlacik, J., Kohlschütter, A., Shapiro, E. and Schulz, A.	2012	Quantitative brain volumetric analysis in neuronal ceroidlipofuscinoses: A tool to precisely monitor disease progression	European Journal of Pediatrics	171	1428	10.1007/s00431-012-1789-2	Disease progression	Observational	Cross-sectional, longitidinal	31	CLN1(n=3), age 1.4-22.5 y, CLN2 (n=5) age 3.9-5.9 years, CLN3 (n=23) age 7.3-29.5 years	Volumetric brain MRI data. Automatic segmentation	Clinical scoring data	Volumetric MRI data were correlated with clinical scoring data obtained using established clinical scoring methods. Data analysis showed that cortical volume declined robustly with age (p<0.01) and disease progression represented by clinical scoring data.	Cortical volume atrophy in combination with clinical scoring data represents a sensitive outcome measure for the evaluation of experimental therapies.	4	2021-10-14
Nickel, M., Mink, J. W., Wibbeler, E., Schwering, C. and Schulz, A.	2018	The unified batten disease rating scale: An international collaboration testing validation and reliability in an independent cohort of CLN3-patients	Neuropediatrics	49		10.1055/s-0038-1675912	Disease scoring	Observational	N/a	13	CLN3	UBDRS in independent sample of individuals. Inter-rater reliability for the physical subscale was assessed with intraclass correlation coefficients (ICC). UBDRS physical subscale was assessed by comparison with previously published results.	Independent raters: paediatric neurologist, and three paediatricians caring for NCL patients	ICC analysis demonstrated excellent inter-rater reliability. ICC for all five raters = 0.92. Agreement between each rater and the trainer was > 0.99. Relationship between severity and age in this independent German sample (n=13) is comparable to the relationship previously reported in a large Norther American sample (n=82).	UBDRS physical subscale has excellent interrater reliability when performed by trained raters. The excellent inter-rater reliability and validation in an independent sample indicate that the UBDRS can used by trained raters to assess the severity and rate of progression of CLN3 disease.	4	2021-10-14
Niederer, K.	2021	Juvenile Batten disease: A diagnostic conundrum	Jaapa	34	44-47	10.1097/01.Jaa.0000750980.85777.01	Diagnosis	Observational	Case Report	2	JNCL 6yo twins (f) different phenotype
Nielsen, A. K., Drack, A. V. and Ostergaard, J. R.	2015	Cataract and glaucoma development in juvenile neuronal ceroid lipofuscinosis (batten disease)	Ophthalmic Genet	36	39-42	10.3109/13816810.2014.977492	Ophthalmic-management	Observational	Cohort	35	JNCL 19(m), 16(f) Danish	Anterior section was examined by ordinary penlight without instillation of a mydriatic.	If abnormalities such as cataracts were detected or suspected, the patients were referred for an ophthalmologic examination including slit lamp examination.	Five patients identified with cataract. Average age at detection 20.1+ 1.6 years (2SD). Two of the five patients developed acute glaucoma, one case prophylactic cataract surgery was performed.	Cataract formation and a secondary acute glaucoma are complications in JNCL which do occur. Complete ophthalmological examination of the anterior segment should be performed routinely in patients with JNCL beyond the age of 16 years of age in order to prevent a painful and harmful acute glaucoma which may occur due to mature cataract formation.	3	2021-10-14
Nielsen, A. K. and Østergaard, J. R.	2013	Do females with juvenile ceroid lipofuscinosis (Batten disease) have a more severe disease course? The Danish experience	Eur J Paediatr Neurol	17	265-8	10.1016/j.ejpn.2012.10.011	Gender differences	Observational	Retrospective chart analysis	35	JNCL	Review of hospital records between 1971-2003. Continuously maintained history of the clinical course and first moments for different events, thus eliminating recall bias.	Males / females	Females with JNCL experienced a later age at diagnosis, but showed an earlier loss of independent functions, and died at an earlier age.	Females with JNCL have a more precipitous decline than males, and die at an earlier age. Further studies are needed in order to provide possible explanations for this difference.	3	2021-10-14
Nonkes, L. J. P., Kuper, W. F. E., Berrens-Hogenbirk, K., Musson, R. E. A., van Hasselt, P. M. and Huisman, A.	2021	Automatic quantification of lymphocyte vacuolization in peripheral blood smears of patients with Batten's disease (CLN3 disease)	JIMD Rep	58	100-103	10.1002/jmd2.12191	Diagnosis	Observational	Laboratory	10	CLN3 (N=10), healthy controls (n=32)	Quantifying lymphocyte vacuolisation. Machine learning techniques like convolutional neural networks (CNNs) . The qCNN was subsequently trained to discriminate between healthy and vacuolated lymphocytes, using 983 selected (segmented) images of vacuolated lymphocytes from CLN3 disease patients and 5684 (segmented) images of randomly chosen lymphocytes from healthy controls..	Using two CNNs in succession, trained for cytoplasm-segmentation and vacuolisation-detection, respectively,	Excellent correlation with manual quantification of lymphocyte vacuolisation (r = 0.98, n = 40).	CNNs can be utilised to automate the ask of manually quantifying lymphocyte vacuolisation, thereby aiding prompt clinical decisions in relation to CLN3 disease, and potentially beyond.	4	2021-10-14
Ockelford, A. and Atkinson, R.	2017	Neurodegenerative conditions: Exploring the role of music to enhance speech and cognitive functioning in children with batten disease	Developmental Medicine and Child Neurology	59	76-77	10.1111/dmcn.13623	Music therapy	Observational	Cohort	12 (total- study 1)	CLN2,CLN3, CLN5, CLN 6 and CLN8 (numbers not discriminated)	weekly musical interventions and music therapy (study 1), and singing [study 2 (no patient numbers)]	If the interventions can regulate speech, control movement, enhance mood and promote social interaction (study 1); how singing may facilitate the production of expressive language when speech is in decline (study 2).	None reported.	It is proposed that techniques may help scaffold language and everyday speech and, subsequently, maintain functional speech and communication for longer.	5	2021-10-14
Oishi, K., Ida, H., Kurosawa, K. and Eto, Y.	1999	Clinical and molecular analysis of Japanese patients with neuronal ceroid lipofuscinosis	Molecular Genetics and Metabolism	66	344-348	10.1006/mgme.1999.2835	Diagnosis	Observational	Survey	15	JNCL (36 cases of NCL in total)	Nationwide survey, questions included age of onset, presented signs/symptoms, and evidence of diagnosis.	Five Japanese juvenile NCL patients were screened for the 1.02-kb deletion	JNCL was diagnosed in 15 cases, mean age of onset was 5.4 years. The most common initial symptom was visual impairment, reported in 11 cases (73%). Motor impairment, seizures, and personality changes were observed at onset in 2, 1, and 1 cases, respectively. No 1.02-kb major deletion was detected in any of the five Japanese patients with JNCL.	Current classification and diagnosis of different types of NCL are applicable to the Japanese. The 1.02-kb major deletion seems to be unreliable as a diagnostic test and implies that there might be molecular heterogeneity in the pathogenesis of NCL in Japanese patients	4	2021-10-14
Ojo, A., Harikrishnan, P., Olorunfemi, O., Iwai, S., Raza, A., Dutta, T., Nag, T., Jacobson, J., Katchi, T., Cohen, M. and Tariq, S.	2017	Sinus node dysfunction in batten disease: A rare manifestation of a rare disease	Journal of the American College of Cardiology	69	2300	10.1016/S0735-1097(17)35689-9	Cardiology	Observational	Case-report	1	CLN3 (not clear)	29 year-old male with severe neurological and motor abnormalities associated with BD who was sent to the hospital due to a heart rate (HR) of 30 bpm. 12-lead ECG showed bradycardia with sinus pause lasting 3.2 seconds, first degree atrioventricular block and prolonged corrected QT interval	None	The decision was made to implant a permanent pacemaker, which patient underwent successfully.	This case illustrates the importance of being aware of possible cardiac complications of rare diseases such as Batten disease. As patients with Batten disease live longer than previously (due to advances in medicine), we are likely to continue to see manifestations that have not been well described previously.	4	2021-10-14
Olsman, E., Veneberg, B., van Alfen, C. and Touwen, D.	2019	The value of metaphorical reasoning in bioethics: An empirical-ethical study	Nurs Ethics	26	50-60	10.1177/0969733017703695	metaphors and moral reasoning	Observational	Survey-based	16	Parents of children with CLN3	Semi-structured interviews	The researchers wrote memos and discussed about their analyses until they reached consensus.	A central set of metaphors consisted of two central metaphors that existed in a dialectical relationship: grasping versus letting go. Participants used these metaphors to describe their child’s experiences and their own experiences.	Metaphorical reasoning may support the inclusion of marginalized perspectives in moral reasoning.	4	2021-10-14
Oostendorp, M., Van Alfen, C., Nierkens, S., Huisman, A. and Van Hasselt, P. M.	2015	Vacuolated lymphocytes-a biomarker for disease severity in neuronal ceroid lipofuscinosis type 3?	Journal of Inherited Metabolic Disease	38	S69	10.1007/s10545-015-9877-x	Disease progression	Observational	Case-series	12	NCL3	Lymphocyte vacuolization: a) the percentage of vacuolated lymphocytes and b) the number of vacuoles per lymphocyte	The lymphocyte vacuolization indices were correlated with age and the Universal Batten Disease Rating Score (UBDRS) summary score, available for 15/24 measurements	A clear association was found between the percentage of vacuolated lymphocytes as well as the average number of vacuoles per lymphocyte and age (R2=0.28, P=0.008 and R2=0.71, P< 0.0001, respectively). Additionally, a significant correlation was found between the number of vacuoles per lymphocyte and the UBDRS summary score (R2=0.62, P=0.0005), but not with the percentage of vacuolated lymphocytes.	Quantitative microscopic analysis of vacuolated lymphocytes, especially the average number of vacuoles per lymphocytes, in peripheral blood smears may serve as a biomarker for disease severity in NCL3.	4	2021-10-14
Ostergaard, J. R.	2018	Paroxysmal sympathetic hyperactivity in Juvenile neuronal ceroid lipofuscinosis (Batten disease)	Auton Neurosci	214	15-18	10.1016/j.autneu.2018.07.003	Disease progression	Observational	Case-series	5	JNCL	paroxysmal events occuring in adolescence	heart rate variability (HRV) investigations	Following adolescence a significant autonomic imbalance with very low parasympathetic activity and an unchanged high sympathetic excitatory activity was documented. In addition, episodes of anxiety and agitation combined with involuntary movements were reported. Beyond the frightened facial expression and involuntary increased motor activity, excessive sweating, increased body temperature, high h…	from a clinical point of view the non-epileptic paroxysmal condition with anxious behavior, agitation and motor hyperactivity seen in patients with JNCL fits to the clinical description of paroxysmal sympathetic hyperactivity	4	2021-10-14
Ostergaard, J. R., Rasmussen, T. B. and Mølgaard, H.	2011	Cardiac involvement in juvenile neuronal ceroid lipofuscinosis (Batten disease)	Neurology	76	1245-51	10.1212/WNL.0b013e31821435bd	Cardiology	Observational	Case-series	29	JNCL	T-wave abnormalities on an EKG, cardiac hypertrophy, and left ventricular systolic function on echocardiography, and heart rates and heart rate variability (HRV) on 24-hour EKG recordings.	The 24-hour EKG recording was repeated after 3 years.	Abnormally deeply inverted T waves were present in one-third of the initial EKG recordings and were reported as early as 14 years of age. At increasing age, heart rate and HRV, expressed as the vagal index, were significantly reduced, suggesting an age-dependent bidirectional effect of JNCL on heart rate: one through decreasing parasympathetic activity on the heart and the other through a direct …	Progressive cardiac involvement with repolarization disturbances, ventricular hypertrophy, and sinus node dysfunction occur in JNCL. We recommend that the attention on heart involvement in JNCL and other neuronal ceroid lipofuscinosis subtypes should be intensified.	4	2021-10-14
Paniagua Bravo, A., Forkert, N. D., Schulz, A., Löbel, U., Fiehler, J., Ding, X., Sedlacik, J., Rosenkranz, M. and Goebell, E.	2013	Quantitative t2 measurements in juvenile and late infantile neuronal ceroid lipofuscinosis	Clin Neuroradiol	23	189-96	10.1007/s00062-012-0189-3	Brain Imaging	Observational	Case-series	17	CLN3 (n = 17) and CLN2 (n = 6)	MRI examination including a multiecho T2 sequence. Quantitative T2-values were measured in six defined regions of interest (ROIs) in the calculated quantitative T2 maps within the white matter (WM) and gray matter (GM).	The extracted quantitative T2-values were compared with reference values from healthy children and young adults.	Statistical analysis revealed elevated quantitative T2-values in nearly all ROIs placed in the WM of the CLN2 patients. In contrast to this finding, no significant differences were found for the quantitative T2-values of the CLN3 patients compared to the age-matched healthy controls in any of the defined WM ROIs. Both groups exhibited no significant alterations of the quantitative T2-values in th…	Alterations of quantitative T2-values in the cerebral WM may not be a reliable sign to confirm the diagnosis in CLN3 patients but could prove valuable for diagnosis confirmation, follow-up examinations, and longitudinal monitoring of the disease progression in CLN2 patients.	4	2021-10-14
Pebrel-Richard, C., Debost-Legrand, A., Eymard-Pierre, E., Greze, V., Kemeny, S., Gay-Bellile, M., Gouas, L., Tchirkov, A., Vago, P., Goumy, C. and Francannet, C.	2014	An unusual clinical severity of 16p11.2 deletion syndrome caused by unmasked recessive mutation of CLN3	Eur J Hum Genet	22	369-73	10.1038/ejhg.2013.141	Genetics	Observational	Case-report	1	CLN3 mutation	16-year-old patient presenting with developmental delay, exhibiting retinis pigmentosa with progressive visual failure from the age of 9 years, ataxia, and peripheral neuropathy	Chromosome analysis was performed, microarray-based comparative genomic hybridization (aCGH) was performed on genomic DNA isolated from peripheral blood lymphocytes, and allele-specific PCR for detection of the major 1.02-kb deletion in the CLN3 gene was performed	By using GTG and RHG bandings, the patient was initially judged to have a normal 46,XY karyotype at 550 band level. aCGH analysis revealed a ∼1.7-Mb interstitial deletion of chromosome 16p11.2 (28 399 426–30 098 210 – Hg18). Metaphase FISH analysis using RP11-301D18 probe demonstrated a hemizygous deletion of chromosome 16p11.2, which is consistent with aCGH results. Mutation analysis of the CLN3…	This case provides further evidence that phenotypic variability among patients with similar deletion syndromes may, in part, be due to hemizygous expression of a recessive mutation on the non-deleted homolog. This report illustrates the importance of searching for CLN3 mutation when larger 16p11.2 deletion is associated with neurodegenerative features.	4	2021-10-14
Perez Poyato, M. S., Montero Sanchez, R., Mila Recasens, M., Cusi Sanchez, V., Ferrer Abizanda, I., Coll, M. J., Domingo Jimenez, R. and Pineda Marfa, M.	2010	The natural history and genotype - Phenotype correlations in Spanish patients with Juvenile neuronal ceroid lipofuscinosis	Journal of Inherited Metabolic Disease	33	S127	10.1007/s10545-010-9163-x	Genotype-Phenotype	Observational	Case-series	25	JNCL	Revision of clinical records	Enzymatic assays for Palmitoyl—protein thioesterase (PPT1) activity,ultrastructural studies, and gene testing have been performed.	The researchers differentiated two major JNCL group: group I (n=12) / variant (vJNCL) with mutations in CLN1 gene and group II (n=13) / classic (cJNCL) with mutations in CLN3 gene. The regression of developmental milestones occurred at median age earlier in vJNCL than cJNCL patients. vJNCL patients suffered from mental decline at median age of 5 years old and cJNCL at ten years of age. vJNCL pati…	The evolution of the disease is more severe in vJNCL thancJNCL patients. The progression to blindness was shorter in CLN3heterozygous patients whom showed a delay clinical course. We reportednovel mutations and clinical variability within CLN1 families.	4	2021-10-14
Pérez-Poyato, M. S., Milà Recansens, M., Ferrer Abizanda, I., Montero Sánchez, R., Rodríguez-Revenga, L., Cusí Sánchez, V., García González, M. M., Domingo Jiménez, R., Camino León, R., Velázquez Fragua, R., Martínez-Bermejo, A. and Pineda Marfà, M.	2011	Juvenile neuronal ceroid lipofuscinosis: clinical course and genetic studies in Spanish patients	J Inherit Metab Dis	34	1083-93	10.1007/s10545-011-9323-7	Disease progression	Observational	Case-series	24	JNCL	Patients were classified into the groups of vJNCL with mutations in the CLN1 gene and/or granular osmiophilic deposit (GROD) inclusion bodies (n=11) and classic JNCL (cJNCL) with mutations in the CLN3 gene and/or fingerprint (FP) profiles (n=13).	Assessment of psychomotor impairment (time to reach regression of acquired skills, cognitive decline, and clinical symptoms/signs of the disease) in the groups of vJNCL and cJNCL	Patients with vJNCL showed learning delay at an earlier age (median 4 years) than those in the cJNCL group (median 8 years) and regression of acquired skills at a younger age. Patients with vJNCL showed a more severe and progressive clinical course than those withcJNCL. There may be a Gypsy ancestry for V181L missense mutation in the CLN1 gene.	The rate of disease progression may be usefu lto diagnose vJNCL or cJNCL, which should be confirmed by molecular studies in CLN1/CLN3 genes. Further studies of genotype/phenotype correlation will be helpful for understanding the pathogenesis of this disease.	4	2021-10-14
Pezzini, F., Bazan, D., Gismondi, F., Cabrini, I., Danieli, A., Guerra, S., Vincenzi, C., Pecori, S., Moro, F., Santorelli, F. M. and Simonati, A.	2014	CLN3 disease: A case report	Clinical Neuropathology	33	230		Diagnosis	Observational	Case-report	1	CLN3	Routine histopathological staining, IHC merkers to neuronal and glial elements, probes to investigate the process of autophagy were used on brain tissue.	Ultrastructural analysis was performed of blood lymphocytes, skin biopsy, and in-vitro fibroblasts. Molecular analysis was performed by Sanger sequencing.	1.02 Kb CLN3 deletion was detected. FPP were present in peripheral biopsies. Neuronal loss and ubiquitous accumulation of autofluorescent (PAS-positive) lipopigments were observed in the remaining neurons. Staining with autophagy markers was coherent with the results of altered autophagy in vitro.	Combined studies, which include in vitro studies and the neuropathological examination of the brain from molecularly identified patients are a powerful tool to learn more about the effects of the pathogenic mechanisms on the CNS structures.	4	2015-10-15
Powell, T., Gregg, A. and Geraghty, M.	2009	Propofol infusion syndrome-the devil you don't know	Epilepsia	50	406	10.1111/j.1528-1167.2009.02377.x	Propofol Infusion Syndrome, (PRIS)	Observational	Case-report	1	NCL (type not specified), presented with intractable seizures	Onset of continuous focal motor seizures on high dose zonisamide and leviteracetam. Seizures continued despite use of Diastat, lorazepam and fosphenytoin. Propofol was used. High doses were required to obtain burst suppression, (295 mcg/kg/min).	None	At 17 hours of infusion, methemoglobinemia (4.3) appeared. At 29 hours his pH dropped from 7.34 to 7.17. Propofol was turned off. Rhabdomyolysis (CK 73,172), renal failure (Creat. 1.8), hyperkalemia (K 7.2) and cardiac arrest ensued. Advanced Cardiovascular Life Support (ACLS) failed.	Published reports have recommended avoiding high dose Propofol greater than 67 mcg/kg/min or 4 mg/kg/hr for longer than 48 hours. However, these cases demonstrate that at high doses, shorter durations of infusion can result in PRIS. Use caution when using Propofol infusions longer than 24 hours at doses higher than 4 mg/kg/hr. Stop Propofol if metabolic acidosis, methemoglobinemia, increased CK, …	4	2021-10-15
Preising, M. N., Abura, M., Jäger, M., Wassill, K. H. and Lorenz, B.	2017	Ocular morphology and function in juvenile neuronal ceroid lipofuscinosis (CLN3) in the first decade of life	Ophthalmic Genet	38	252-259	10.1080/13816810.2016.1210651	Ophthalmic-diagnosis	Observational	Case-series	3	CLN3	retinal changes in CLN3 as seen with spectral domain optical coherence tomography (SD-OCT)	Correlation with functional data in patients in the first years after the subjective onset of ocular symptoms (comprehensive ophthalmological examination including visual acuity, fundus photography, fundus autofluorescence (FAF), electrophysiology (multifocal ERG), Goldmann visual fields)	A predominant loss of the first and second neuron retinal layers progressing from the macula to the periphery was identifed. The retinal nerve fibre layer (RNFL) displayed gliosis and an irregular lining of the inner limiting membrane. Compared to the preferential reduction of photoreceptor layer thickness in other maculopathies with pan-retinal involvement, the thickness of the first and second …	SD-OCT revealed a simultaneous degeneration of the cells of the first and second neuron layers preceding the slower degeneration of the optic nerve. Simultaneous loss of the first and second neuronal layer distinguishes CLN3 from other early onset cone-rod-dystrophies. Imaging is instrumental for early diagnosis and gene-directed molecular analysis of this fatal disorder.	4	2015-10-15
Puga, A. C., Jardim, L. B., Chimelli, L., De Souza, C. F. and Clivati, M.	2000	Neuronal ceroid lipofuscinoses: a clinical and morphological study of 17 patients from southern Brazil	Arq Neuropsiquiatr	58	597-606	10.1590/s0004-282x2000000400001	Diagnosis	Observational	Case-series	5	JNCL (n=5), INCL (n=7), and LINCL (n=5)	Cases were classified mainly on the basis of clinical manifestations, age of onset, EEG patterns and EM observations	None	JNCL patients manifested different initial symptoms, although tending to follow a similar clinical picture within familial cases. Age at onset ranged between 4-10 years. EEGs revealed progressive disorganization of background activity with either focal paroxysms or diffuse bursts of slow waves and spikes.	Epidemiological data on the prevalence of NCLs in Brazil are not available. Ultrastructural analysis continues to be a "gold standard" for NCL investigation and diagnosis, especially for the index case, and in developing countries, where molecular analysis may be difficult.	4	2021-10-15
Puranam, K., Qian, W. H., Nikbakht, K., Venable, M., Obeid, L., Hannun, Y. and Boustany, R. M.	1997	Upregulation of Bcl-2 and elevation of ceramide in Batten disease	Neuropediatrics	28	37-41	10.1055/s-2007-973664	Genetics	Observational	Case-series	3	JNCL (n=3), LINCL (n=3)	Brain tissue from patients was collected post-mortem and comapred with samples from healthy controls	Researchers performed immunocytochemistry, double immunolabeling for apoptosis and Bcl-2 expression, Western blotting, RNA isoçation and northern analysis, and ceramide determination.	There was marked upregulation of Bcl-2 and RNA levels both by immunocytochemistry and by Northern blot analysis; there were also a 42% to 197 % increase in brain ceramide determinations	These results raise the possibility that the intact CLN3 gene is normally antiapoptotic, and that it could be an upstream regulator of ceramide. This paper provides mechanistic support for the occurrence of apoptosis in this disease.	5	2021-10-15
Quagliato, E., Rocha, D. M., Sacai, P. Y., Watanabe, S. S., Salomão, S. R. and Berezovsky, A.	2017	Retinal function in patients with the neuronal ceroid lipofuscinosis phenotype	Arq Bras Oftalmol	80	215-219	10.5935/0004-2749.20170053	Ophthalmic-diagnosis	Observational	Retrospective case series	5	NCL. INCL (n=5), Jansky-Bielschowsky (n=5), JNCL (n=5)	Clinical features, visual acuity, and full-field electroretinogram (ERG)	Phenotype	13 families, 15 children. Age 1-12 y (mean=5.9; median=5). 12 (f) 3-12 y (mean=6.6; median=6), males age 1-4 y (mean=3; median=4). Symptom onset 0.2-7 y (mean=3.3; median=3)(f) 1-3 years (mean=2.3; median=3) (m). Progressive vision loss was the initial symptom in 66.7% of patients and was isolated or associated with ataxia, epilepsy, and neurodevelopmental involution. Epilepsy was present in 93.3…	All patients with the NCL phenotype had abnormal ERG findings, and the majority exhibited both cone-rod and rod-cone dysfunction. We conclude that ERG is a valuable tool for the characterisation of visual dysfunction in patients with the NCL phenotype and is useful for diagnosis.	4	2021-10-14
Radke, J., Koll, R., Gill, E., Wiese, L., Schulz, A., Kohlschütter, A., Schuelke, M., Hagel, C., Stenzel, W. and Goebel, H. H.	2018	Autophagic vacuolar myopathy is a common feature of CLN3 disease	Ann Clin Transl Neurol	5	1385-1393	10.1002/acn3.662	Diagnosis	Observational	Case-series	4	Non-related patients with cJNCL, one patient with protracted JNCL	Skeletal muscle biopsies,	histology, immunohistochemistry, electron microscopy, and Sanger sequencing of the coding region of the CLN3 gene.	novel heterozygous CLN3 mutation (c.1056+34C>A) in one patient with classic, non-protracted CLN3 disease. The skeletal muscle of all CLN3 patients was homogeneously affected by an AVM characterised by autophagic vacuoles with sarcolemmal features and characteristic lysosomal pathology.	AVM is not an exceptional phenomenon restricted to protracted CLN3 but rather a common feature in CLN3 myopathology. Therefore, CLN3 myopathology should be included in the diagnostic spectrum of autophagic vacuolar myopathies.	4	2021-10-14
Ragbeer, S. N., Augustine, E. F., Mink, J. W., Thatcher, A. R., Vierhile, A. E. and Adams, H. R.	2016	Remote Assessment of Cognitive Function in Juvenile Neuronal Ceroid Lipofuscinosis (Batten disease): A Pilot Study of Feasibility and Reliability	J Child Neurol	31	481-7	10.1177/0883073815600863	Clinical management	Observational	Pilot telemedicine study	3	JNCL (n=3), healthy sibling (n=1)	Feasibility and reliability of neuropsychological evaluation, using remote audiovisual technology,	standardised cognitive assessment.	high agreement between an in-person and a remote evaluator when comparing the subjects' cognitive test scores.	This initial test of remote cognitive assessment suggests it is feasible and reliable in children with pediatric neurodegenerative disease, for whom disease burden may limit travel and access to expert care and/or clinical trials.	5	2021-10-14
Ramsey, K., Narayanan, V., Belnap, N., Gerald, B., Craig, D., Huentelman, M., Rangasamy, S., Schrauwen, I., Szelinger, S., Siniard, A., Courtright, A., LaFleur, M., Richholt, R., Claasen, A., Balak, C. and Meechoovet, B.	2016	The pitfalls and triumphs of whole exome sequencing in rare childhood disorders	Annals of Neurology	80	S308-S309	10.1002/pon.4272	Diagnosis	Observational	Case report	1	CLN3 (n=1), Rett (n=1), 88bp deletion MeCP2 gene (n=1), Rare variant in PYCR2 gene.	Whole exome sequencing,	Specific gene or panel testing	A gene panel containing CLN3 missed the deletion of exon 7 and 8 that was only detected by WES after visualising the gene in the IGV software (Broad Institute).	Whole exome sequencing can be an excellent tool for diagnosing rare disorders, knowing that there are limitations that need to be recognized. Likewise, WES may shed light on disorders previous ruled out due to traditional genetic testing methods.	5	2021-10-14
Richa, F.	2015	Anaesthesia and orphan disease: a child with neuronal ceroid lipofuscinosis	Eur J Anaesthesiol	32	213-5	10.1097/eja.0000000000000111	Anaesthesia	Interventional	Case report	1	JNCL 14yo(m)	Insertion of vagus nerve stimulator (VNS) under general anaesthetic. premedicated with ranitidine 150mg and AEDs continued. Regular intraoperative monitoring. Glycopyrrolate 0.2 mg was given intravenously 10 min before induction of anaesthesia to reduce secretions. General anaesthesia was induced using a remifentanil infusion at a rate of 1 mg kg-1 min-1 for 1 min followed by thiopental 7mgkg-1. …	Only a few cases of anaesthesia management of patients with NCL have been described. Reporting, slow recovery, postoperative hypothermia.	The postoperative course was uneventful and neurological symptoms were not exacerbated, by giving regular AEDs.	Anaesthetic planning in patients with NCL should include careful assessment of neurological and cardiac function. AEDs should not be interrupted in the perioperative period. During anaesthesia, EEG monitor- ing could be considered in patients with severe epilepsy. Short-acting anaesthetic agents should ensure rapid recovery after surgery. The combination of isoflurane and low doses of remifentani…	4	2021-10-14
Rinne, J. O., Ruottinen, H. M., Någren, K., Aberg, L. E. and Santavuori, P.	2002	Positron emission tomography shows reduced striatal dopamine D1 but not D2 receptors in juvenile neuronal ceroid lipofuscinosis	Neuropediatrics	33	138-41	10.1055/s-2002-33677	Brain Imaging	Observational	Case-control	7	JNCL 5(m), 2(f). Mean age 21.3y (range 16-31). Mean duration of disease 16.1y (range 9-25). 6 healthy controls	8 ring whole body PET scan. Dopamine D1 antagonist, Dopamine D2 antagonist	Regions of interest located at the head of the caudate, the putamen, lateral occipital cortex on both hemispheres on two consecutive planes. Average radioactivity in each ROI calculated, the lateral occipital cortex was used as reference	The mean [11C]NNC 756 uptake value in JNCL was reduced by 15 % from the mean control value in the putamen (p < 0.01) and by 13 % in the caudate nucleus (p < 0.01). The mean [11C]raclopride uptake in JNCL patients was not significantly different from the mean of the control group either in the putamen or the caudate nucleus.	Results show a mild reduction in striatal dopamine D1 but not in D2 receptors in JNCL, indicating slightly impaired striatal neuronal function. The contribution of these changes to the extrapyramidal symptoms of the patients and their treatment deserves further studies.	4	2021-10-14
Roine, T., Roine, U., Tokola, A., Balk, M. H., Mannerkoski, M., Åberg, L., Lönnqvist, T. and Autti, T.	2019	Topological Alterations of the Structural Brain Connectivity Network in Children with Juvenile Neuronal Ceroid Lipofuscinosis	AJNR Am J Neuroradiol	40	2146-2153	10.3174/ajnr.A6306	Brain Imaging	Observational	Case-control, longitudinal	14	JNCL (n=14) 10(m) mean age 9.6±3.4y. Control (n=14) 7(m) mean age 11.2±3.2y	Diffusion MRI, follow up MRI performed in 12 patients. Graph theoretical analysis to investigate the global and local properties of the structural brain connectivity networks reconstructed with constrained spherical deconvolution-based whole-brain probabilistic tractography.	Healthy controls.	Significantly increased characteristic path length (P = .003) and decreased degree (P = .003), which indicated decreased network integration and centrality. The findings were similar for the follow-up MR imaging., No significant differences between the two acquisitions of the patients. Disease severity correlated negatively (P < .007) with integration, segregation, centrality, and small-worldness…	significant global and local network alterations in juvenile neuronal ceroid lipofuscinosis that correlated with the disease severity and in areas related to the symptomatology.	4	2021-10-14
Roine, U., Roine, T. J., Hakkarainen, A., Tokola, A., Balk, M. H., Mannerkoski, M., Åberg, L. E., Lönnqvist, T. and Autti, T.	2018	Global and Widespread Local White Matter Abnormalities in Juvenile Neuronal Ceroid Lipofuscinosis	AJNR Am J Neuroradiol	39	1349-1354	10.3174/ajnr.A5687	Brain Imaging	Observational	Case-control, longitudinal	14	JNCL (n=14) 10(m) mean age 9.6±3.4y. Control (n=14) 7(m) mean age 11.2±3.2y	MRI- global analysis using 2 approaches: white matter tract skeleton and constrained spherical deconvolution-based whole-brain tractography	Local microstructural abnormalities using Tract-Based Spatial Statistics.	Globally decreased anisotropy (P = .000001) and increased diffusivity (P = .001) in patients with JNCL. Widespread increased diffusivity and decreased anisotropy in, the corona radiata (P < .001) and posterior thalamic radiation (P < .001). No differences between the first and second acquisitions.	Patients with JNCL exhibit global and local abnormalities in white matter microstructure. Future studies could apply more specific microstructural models and study whether these abnormalities are already present at a younger age.	4	2021-10-14
Ruottinen, H. M., Rinne, J. O., Haaparanta, M., Solin, O., Bergman, J., Oikonen, V. J., Järvelä, I. and Santavuori, P.	1997	[18F]fluorodopa PET shows striatal dopaminergic dysfunction in juvenile neuronal ceroid lipofuscinosis	J Neurol Neurosurg Psychiatry	62	622-5	10.1136/jnnp.62.6.622	Brain Imaging	Observational	Case-control	9	JNCL	18F]fluorodopa PET.	Healthy controls (n=7)	In the patients with JNCL [18F]fluorodopa uptake (K[i][occ]) in the putamen was 60% of the control mean and the corresponding figure in the caudate nucleus was 79%. There was a weak correlation between putamen K(i)(occ) values and extrapyramidal symptoms of the patients evaluated by the motor part of the unified Parkinson's disease rating scale (r = -0.57, P < 0.05). The overall severity of the d…	Reduced striatal [18F]fluorodopa uptake, had a modest correlation with extrapyramidal symptoms. Dysfunction of nigrostriatal dopaminergic neurons is therefore not the only cause of the patients' extrapyramidal symptoms, but degenerative changes in other brain areas are also contributory.	4	2021-10-14
Rüther, K., Gal, A. and Kohlschütter, A.	2006	[The role of the ophthalmologist in the management of juvenile neuronal ceroid lipofuscinosis]	Klin Monbl Augenheilkd	223	542-4	10.1055/s-2005-859019	Ophthalmic-diagnosis	Observational	Case report	1	JNCL 6yo(m) retinitis pigmentosa	rapid deterioration of vision during the past months leading to ophthalmological exam	peripheral blood smear, molecular genetics	Considerable reduction of visual acuity, a concentric visual field constriction, an extinguished electroretinogram and a bull's eye maculopathy. The peripheral blood smear revealed vacuolated lymphocytes. Molecular genetic investigation confirmed the diagnosis of juvenile NCL by detecting a homozygous (1-kb deletion of the CLN3-gene).	ophthalmologist plays a key role for an early diagnosis of juvenile NCL. An early diagnosis is important for the affected families because only then they can handle this stroke of fate.	4	2021-10-14	Article in German
Sachdev, A. and Scotcher, S.	2019	Batten's disease presenting as visual loss in twins	Archives of Disease in Childhood	104	843	10.1136/archdischild-2018-314911	Ophthalmic-diagnosis	Observational	Case-series	2	JCLN3, identical twin boys (aged 7 y)	Funduscopy, electrodiagnostic testing, electroretinograms (ERG), and genetic testing	Visual loss progression and neurological features with age	Bilateral reduced visual acuity (6/60 in one twin, 6/48 in the other) and bilateral maculopathy on funduscopy. Inner retinal problem, demonstrating an absent b wave and relatively normal a wave on electrodiagnostic testing. Rod-specific and flash-photopic ERG had an electronegative maximal response, cone-flicker ERG was reduced/delayed and pattern ERG was undetectable. Five-year follow-up showed …	In the juvenile form, the earliest features are usually visual impairment and maculopathy, sometimes called ‘bull’s-eye’ maculopathy; although seizures may not occur until the second decade of life, other earlier neurological features can be suggestive and should prompt genetic testing.	4	2021-10-15
Sangeeth, T. A., Padmanabha, H., Raghavendra, K., Arunachal, G. and Chandra, S. R.	2019	Clinico- investigative profile of 7 genetically confirmed cases of neuronal ceroid lipofuscinosis: Indian perspective	Journal of the Neurological Sciences	405	115-116	10.1016/j.jns.2019.10.1789	Clinical presentation	Observational	Retrospective case-series	7	Neuronal Ceroid Lipofuscinoses (NCL) (n=7), CLN3-NCL (n=1, age of onset 8 y, male)	Clinical features, MRI brain and genetic diagnosis	Describe a cohort of genetically confirmed NCL from a tertiary-care institute from India. Patients were classified into 5 subgroups based on protein and gene defect.	Progressive vision loss, cognitive decline with autistic features. Cerebellar and cerebral atrophy on neuroimaging. Compound heterozygous mutations noted in Intron 9 c.534-2A > G(splice site) and Exon 10 c.565G > T(p.Gly189Trp) of CLN3 gene respectively.	Clinico-investigative profile of genetically confirmed NCL subtypes demonstrated genetic heterogeneity.	4	2021-10-15
Sarpong, A., Schottmann, G., Rüther, K., Stoltenburg, G., Kohlschütter, A., Hübner, C. and Schuelke, M.	2009	Protracted course of juvenile ceroid lipofuscinosis associated with a novel CLN3 mutation (p.Y199X)	Clin Genet	76	38-45	10.1111/j.1399-0004.2009.01179.x	Genetic analysis	Observational	Case-control study	5	JNCL (affected siblings from a large consanguineous Lebanese family)	Fundoscopy, microsatellite marker analysis, mutational analysis, restriction-endonuclease analysis, RNA extraction and cDNA analysis	Two German patients with the ‘classic’ course of JNCL who were homozygous for the common 1.02 kb deletion	All patients suffered from severe retinal degeneration. In the open reading frame of the CLN3 gene researchers identified a novel c.597C>A transversion in exon 8 changing a tyrosine (TAC) to a stop codon (TAA) at position 199 of the polypeptide chain (p.Y199X). The mutation truncates the protein C-terminally by 239 amino acids (55%). The parents and two unaffected siblings (were heterozygous carr…	All patients were homozygous for the mutation and presented with a clinical course of slowly progressive juvenile NCL, whereas the heterozygous and the homozygous wild-type family members were phenotypically normal. A mild phenotype may be caused by a potential residual catalytic function of the truncated protein.	3	2021-10-15
Scaioli, V. and Nardocci, N.	2000	A pathophysiological study of neuronal ceroid lipofuscinoses in 17 patients: critical review and methodological proposal	Neurol Sci	21	S89-92	10.1007/s100720070046	Ophtalmic-diagnosis	Observational	Case-series	17	NCL (JNCL, n=7)	Multimodal evoked potential study	Evaluation of electroretinography (ERG), pattern and flash visual evoked potentials (VEPs), brainstem auditory evoked potentials (BAEPs) and upper limb median nerve sensory evoked potentials (SEPs)	ERG recordings revealed uniformly severe retinal dystrophy, associated with signs of involvement of the post-retinal visual pathway. BAEPs were normal in 5 of 7 patients, but SEPs were variably compromised. In one of these patients an enlarged SEP response, not previously reported in juvenile NCL, was detected.	At onset, the classic late-infantile and juvenile forms of NCL are still diagnosed by clinical and neurophysiological criteria, mainly by EEG and VEP. Integrated analysis of multimodal evoked potential findings provides a more extensive phenotypic characterisation of each patient that contributes to diagnosis and classification.	4	2021-10-15
Schulz, A., Kissenbeck, C., Hartmann, M., Barkmann, C., Kilian, D., Richterich, A., Schulte-Markwort, M. and Kohlschütter, A.	2011	Psychopathology in CLN3 disease: Correlation with disease progression and quality of life	European Journal of Paediatric Neurology	15	S51	10.1016/S1090-3798(11)70171-4	Neuropsychological	Observational	Case-series	32	CLN3 (14 male, 18 female, mean age 16.6±4.2 years, range 7.1 to 32.7).	Psychiatric exploration interviews and other psychiatric Measurements. Disease-specific clinical scoring system. EQ-5D (an established instrument for measuring QOL in children)	(1) Systematically analyse psychopathologic symptoms in CLN3 disease in relation to general disease progression and (2) to determine the effect of psychopathologic symptoms on QOL.	Psychopathologic findings in CLN3 disease are frequent, of significant clinical importance, and sometimes disease-specific. All patients were diagnosed with dementia combined in most cases (n = 20) with additional psychiatric symptoms most frequently being hallucinations, depression or mixed symptoms. Eight patients had a second psychiatric diagnosis like e.g. obsessive compulsive disorder	The symptom severity did not always correlate with general disease progression but had a negative effect on QOL of patients and families. Recognition and successful treatment of psychopathologic symptoms in patients with CLN3 disease will improve their QOL.	4	2021-10-15
Schulz, A., Kohlschütter, A., Shapiro, E. and Nestrasil, I.	2012	Quantitative brain volumetric analysis in neuronal ceroid lipofuscinoses: A tool to precisely monitor disease progression	Neuropediatrics	43		10.1055/s-0032-1307183	Disease progression	Observational	case-series, cross-sectional	31	NCL (CLN3=23, age range from 7.3 to 29.5 years of age)	Volumetric MRI data	Linking volumetric MRI data and clinical scoring data to develop a precise and quantitative description of disease progression	Volumetric analysis of cerebral MRI data showed that cortical volume declined robustly with age (p<0.01) and disease progression represented by clinical scoring data. Total grey matter volume decline was similarly significant (p<0.01) whereas subcortical grey matter volume did not yield significant correlation with age. Corpus callosal, white matter, and cerebellar volumes did not show any signif…	Quantitative volumetric analyses show that cortical volume atrophy in combination with clinical scoring data might be a potential sensitive outcome measure for evaluation of future therapies.	4	2021-10-15
Schulz, A., Moll-Khosrawi, P., Kilian, D., Braulke, T. and Kohlschütter, A.	2010	High phenotype variability in CLN3 patients with identical genotype	Neuropediatrics	41		10.1055/s-0030-1265526	Disease progression	Observational	Prospective case-series	25	CLN3 (homozygous for the same genetic defect)	An established clinical scoring system	Patients were assessed for regression of vision, intellect, language, and motor function over a mean observation time of 18 years. They were classified according to the rate of disease progression (rapid, average, or slow).	11 patients had a rapid and 5 a slow disease progression. Age at onset and progression of visual loss were comparable in all three patient groups. Analysis of a subgroup of patients without anticonvulsive medication proved that phenotype variability occurs independently from medication.	High phenotype variability in CLN3 patients with an identical genotype. Exact knowledge of the variability of the natural course is needed for evaluating future experimental therapies.	4	2021-10-15
Schulz, A., Simonati, A., Laine, M., Kilian, D., William, R., Kohlschütter, A. and Nickel, M.	2015	The dem-child neuronal ceroid lipofuscinoses patient database: A tool for the evaluation of therapies in neuronal ceroid lipofuscinoses	Neuropediatrics	46		10.1055/s-0035-1550650	Clinical progression, prevalence	Observational	Prospective, and retrospective case-series	200	NCL	Longitudinal clinical scoring data, MRI-based brain volumetry and other clinical information	Two categories of patient data have been included: Static data (derived from the medical history of a patient) and dynamic data (related to the patient's age). Extensive analysis of genotype–phenotype variability.	Extensive natural history data from more than 200 patients with different NCL forms have been collected. Extensive analysis of genotype–phenotype variability has been performed. Prevalence figures for the genetic types CLN1, CLN2, CLN3, CLN5, CLN6, CLN7, CLN8, and CLN10 have been obtained from the participating countries. The database consortium has now expanded beyond the DEM-CHILD partners with…	The large collection in the DEM-CHILD database of comprehensive sets of data on the natural history of different NCL forms is an indispensable tool for the evaluation of therapies.	4	2021-10-15
Scuderi, C., Lo Giudice, M., Borgione, E., Castello, F., Santa Paola, S., Giambirtone, M., Gagliano, C., Bottitta, M., Di Blasi, F. and Musumeci, S. A.	2014	Myopathy with rimmed vacuoles in a girl with juvenile neuronal ceroid lipofuscinosis (CLN3)	Acta Myologica	33	74
Seeliger, M., Rüther, K., Apfelstedt-Sylla, E., Schlote, W., Wohlrab, M. and Zrenner, E.	1997	[Juvenile neuronal ceroid lipofuscinosis (Batten-Mayou) disease. Ophthalmologic diagnosis and findings]	Ophthalmologe	94	557-62	10.1007/s003470050158	Ophthalmic-diagnosis	Observational	Case-series	2	JNCL (sisters)	Visual acuity, ERG, and histology	Eye findings and diagnostic procedures, emphasizing electrophysiologic and morphologic tests (peripheral blood smear, histology).	Both sisters reported the first decrease in vision at the ages of 8 and 6 respectively; visual acuity at time of visit was light projection (20/400). Both had tapetoretinal degeneration with optic disc atrophy, narrowed vessels, pigment epitheliopathy and bullseye maculopathy. The ERG was almost extinguished in the older sister and greatly reduced in the younger one (scotopic more than photopic).…	It is very common for the vision to be affected at the age of 6 – 7. The correct diagnosis is often made years later when massive neurologic symptoms such as seizures appear. When there is sudden loss of vision in a child of this age combined with a tapetoretinal degeneration, a biopsy or at least a peripheral blood smear should be performed.	4	2021-10-15	ARTICLE IN GERMAN
Setty, G., Saleem, R., Khan, A. and Hussain, N.	2013	Atypical juvenile neuronal ceroid lipofuscinosis: A report of three cases	J Pediatr Neurosci	8	117-9	10.4103/1817-1745.117840	Diagnosis	Observational	Case reports	3	JNCL (9-year-old Pakistani boy, 6-year-old brother of case 1, 11-year-10-month-old Caucasian boy)	Clinical symptomatology and/or pathologic findings	Diagnostic difficulties, ophthalmologic, neuroradiological, and laboratory findings for atypical JNCL.	Case 1 began to show regression in motor and cognitive skills. His speech was very slow and slurred. He developed progressive visual loss. He developed seizures. Ophthalmological examination revealed dystrophic appearance of retina, attenuation of retinal vessels with a pale disc. Serial cranial magnetic resonance imaging (MRI) showed diffuse white matter hyperintensity in T2-weighted but not in …	Atypical JNCL or variant late infantile/early childhood NCL (vLINCL) should be considered in any patients who present with either psychomotor decline or progressive visual loss. Early MRI may resemble leukodystrophy and ophthalmologic findings may be normal. EM of peripheral blood lymphocytes and NCL enzyme assay may facilitate early diagnosis.	4	2021-10-15
Shen, R., Zhou, R., Feng, Z., Wang, X., Chen, C., Chen, Z. and Jin, Z.	2020	Unraveling the genetic cause of juvenile neuronal ceroid-lipofuscinosis	Zhonghua Shiyan Yanke Zazhi/Chinese Journal of Experimental Ophthalmology	38	45-49	10.3760/cma.j.issn.2095-0160.2020.01.009	Genetic analysis	Observational	Case-control study	8	JNCL (2 families (n=8; 3 affected patients, 5 unaffected family members)	Whole exome sequencing (WES), targeted exome sequencing (TES), Sanger sequencing and comprehensive analyses of pathogenicity	Two families were included in 2013 and 2017, respectively. Medical histories were collected and all participants underwent comprehensive ophthalmologic examinations. The best corrected visual acuity (BCVA), fundus photography, optical coherence tomography (OCT) and visual electrophysiology were obtained. Genomic DNA of 3 patients who initially visited to ophthalmologists and 5 unaffected family m…	All patients presented bull eye sign and disorder of pigment on the fundus photograph, and the retinas were thinning on the OCT image. Three mutations in CLN3 gene were identified by WES, TES, Sanger validation and assessments of pathogenicity, including c.154T＞C (p.Y52H), c.982G＞C (p.A328P) and c.906+5G＞A, among which p.A328P was a novel mutation. Patients of F1 family harbored the compound hete…	A novel mutation in CLN3 gene for JNCL is identified, which expands the mutation spectrum of CLN3 gene. Genetic test through next generation plays a vital role in diagnosis, guiding future treatment and prognostic evaluation.	3	2021-10-15	Article in Chinese
Sher, M., Farooq, M., Abdullah, U., Ali, Z., Faryal, S., Zakaria, M., Ullah, F., Bukhari, H., Møller, R. S., Tommerup, N. and Baig, S. M.	2019	A novel in-frame mutation in CLN3 leads to Juvenile neuronal ceroid lipofuscinosis in a large Pakistani family	Int J Neurosci	129	890-895	10.1080/00207454.2019.1586686	Genetic analysis	Observational	Case-series, cross-sectional	4	CLN3 (a large consanguineous Pakistani family)	NGS-based Gene Panel sequencing comprising of 545 candidate genes	Clinical and radiological investigation of the family and NGS based Gene Panel sequencing to characterize it at genetic level.	A novel homozygous c.181_183delGAC mutation in the CLN3 gene segregating with the disorder in the family. The mutation induces in-frame deletion, deleting one amino acid (p.Asp61del) in CLN3 protein. The deleted amino acid aspartic acid plays an important role as general acid in enzymes active centers as well as in maintaining the ionic character of proteins.	Genetic variability of Juvenile neuronal ceroid lipofuscinosis associated with CLN3 gene and a predicted CLN3 protein interacting domain site.	4	2021-10-15
Simonati, A. and Rizzuto, N.	2000	Neuronal ceroid lipofuscinoses: pathological features of bioptic specimens from 28 patients	Neurol Sci	21	S63-70	10.1007/s100720070042	Diagnosis	Observational	Case-series	28	NCL (10 cases with JNCL)	Clinical evaluation, neurophysiological investigations and neuroradiological studies.	Eight (3 with JNCL) were admitted to internal department and underwent diagnostic procedures for progressive encephalopathy. Another 20 patients were referred for pathological investigation, the clinical and diagnostic work-up being performed elsewhere. Morphological evaluation of different peripheral tissues; in one case a stereotactic brain biopsy was performed. EM investigation was done in all…	In JNCL cases familial (autosomal recessive) pattern of inheritance was found in 25% of cases. The onset of clinical symptoms occurred between the ages of 4 and 10 years, and it mostly consisted of vision impairment. All patients developed epilepsy and mental deterioration; characteristic prosodic speech was observed in two-thirds of patients. The disease always showed a slowly progressive course…	The importance of electron microscopic (EM) examination of blood lymphocytes in these forms is outlined, particularly when combined with molecular analysis of the CLN2 or CLN3 genes, respectively. This approach leads to a definite diagnosis of LINCL and JNCL in a relatively short time.	4	2021-10-15
Sinha, S., Satishchandra, P., Santosh, V., Gayatri, N. and Shankar, S. K.	2004	Neuronal ceroid lipofuscinosis: a clinicopathological study	Seizure	13	235-40	10.1016/s1059-1311(03)00163-8	Diagnosis	Observational	Retrospective case-series	12	NCL (Age at presentation ranged from 2 to 45 y (mean—12.6, 14.3 y; median—7 y; M:F ratio of 2:1)); JNCL (n=8, 67%)	Clinical history, nerve conduction studies, cranial CT scan, diagnostic brain biopsy, electron microscopy (EM)	The clinical, electrophysiological, radiological and morphological features observed from 1979 to 1998 at National Institute of Mental Health & Neurosciences (NIMHANS), Bangalore (South India).	The commonest presenting symptoms were regression of milestones (83.3%) and/or seizures, myoclonus (83.8%) followed by involuntary choreiform movements (50%), visual loss (41.6%), ataxia (33.3%) and abnormal behaviour (16.6%). Nerve conduction studies (n=4) revealed abnormalities in two, suggestive of sensorimotor neuropathy. Cranial CT scan (n=4) revealed varying degrees of diffuse atrophy. Hist…	NCL had varied but characteristic clinical presentations and required histopathological confirmation of diagnosis.	4	2021-10-15
Sitter, B., Autti, T., Tyynelä, J., Sonnewald, U., Bathen, T. F., Puranen, J., Santavuori, P., Haltia, M. J., Paetau, A., Polvikoski, T., Gribbestad, I. S. and Häkkinen, A. M.	2004	High-resolution magic angle spinning and 1H magnetic resonance spectroscopy reveal significantly altered neuronal metabolite profiles in CLN1 but not in CLN3	J Neurosci Res	77	762-9	10.1002/jnr.20123	Biomedical analysis	Observational	Case-control study	31	CLN (3 late-stage patients with CLN1 (ages 4, 6, and 7 y), 13 patients with CLN3 (median age 14 y, range from 7 to 30 y, 5 patients <12 y and 8 >12 y old), and 15 healthy volunteers (median age 22 y, range from 7 to 35 y))	In vivo 1.5-T 1H magnetic resonance (MR) and ex vivo 14.3-T high-resolution (HR) magic angle spinning (MAS) 1H MR of brain spectra.	Compare the in vivo 1.5-T 1H magnetic resonance (MR) and ex vivo 14.3-T high-resolution (HR) magic angle spinning (MAS) 1H MR brain spectra of patients with infantile (CLN1) and juvenile (CLN3) types of NCL.	Ex vivo spectra from CLN1 autopsy brain tissue (n = 9) significantly differed from those of the control (n = 9) and CLN3 (n = 5) groups, although no differences were found between the CLN3 and the control groups. Principal component analysis of ex vivo data showed that decreased levels of N-acetylaspartate (NAA), γ-aminobutyric acid (GABA), glutamine, and glutamate as well as increased levels of …	The ex vivo and in vivo spectroscopic findings were in good agreement within all analyzed groups and revealed significant alterations in metabolite profiles in CLN1 brain tissue but not in CLN3 compared with controls. HR MAS 1H MR spectra facilitated refined detection of neuronal metabolites, including GABA, and composition of lipids in the autopsy brain tissue of NCL patients.	3	2021-10-15
Sleat, D. E., Gedvilaite, E., Zhang, Y., Lobel, P. and Xing, J.	2016	Analysis of large-scale whole exome sequencing data to determine the prevalence of genetically-distinct forms of neuronal ceroid lipofuscinosis	Gene	593	284-91	10.1016/j.gene.2016.08.031	Genetic analysis	Observational	Retrospective cohort study	~61,000	NCL	Whole exome sequencing	Mutations are investigated in 12 NCL genes in ~61,000 individuals represented in the Exome Aggregation Consortium (ExAC) whole exome sequencing database. Variants were extracted from ExAC and pathogenic alleles were differentiated from neutral polymorphisms using annotated variant databases and missense mutation prediction tools.	Carrier frequency was dependent on ethnicity, with the highest (1/75) observed for PPT1 in the Finnish. When data are adjusted for ethnic diversity within the USA, PPT1, TPP1 and CLN3 carrier frequencies were found to be the highest of the NCLs, each at ~ 1/500. Carrier frequencies calculated from ExAC correlated well with incidence estimated from numbers of living NCL patients in the US. The ana…	Frequencies calculated for the USA correlate with those extrapolated from patient numbers. Variants are identified that are annotated as pathogenic in public repositories but are neutral polymorphisms. For pathogenic variants, combined carrier frequency for NCLs combined is ~ 1/85 in the USA.	3	2021-10-15
Smirnov, V. M., Nassisi, M., Solis Hernandez, C., Méjécase, C., El Shamieh, S., Condroyer, C., Antonio, A., Meunier, I., Andrieu, C., Defoort-Dhellemmes, S., Mohand-Said, S., Sahel, J. A., Audo, I. and Zeitz, C.	2021	Retinal Phenotype of Patients With Isolated Retinal Degeneration Due to CLN3 Pathogenic Variants in a French Retinitis Pigmentosa Cohort	JAMA Ophthalmol	139	278-291	10.1001/jamaophthalmol.2020.6089	Ophthalmic-diagnosis	Observational	Retrospective cohort study	1533	(843 (55.0%), women and 690 (45.0%), men). 15 cases from 11 unrelated families harboring biallelic CLN3 variants.	Functional (best-corrected visual acuity, visual field, color vision, and full-field electroretinogram), morphological (multimodal retinal imaging), and clinical data. Gene defect was identified by either next-generation sequencing or whole-exome sequencing and confirmed by Sanger sequencing, quantitative PCR, and cosegregation analysis.	Patients carrying biallelic CLN3 variants extracted from a cohort of patients with inherited retinal disorders (IRDs) investigated at the National Reference Center for Rare Ocular Diseases of the Centre Hospitalier National d’Ophtalmologie des Quinze-Vingts from December 2007 to August 2020. Data were analyzed from October 2019 to August 2020.	Two distinct patterns of retinal disease could be identified: a mild rod-cone degeneration of middle-age onset (n = 6; legal blindness threshold reached by 70s) and a severe retinal degeneration with early macular atrophic changes (n = 9; legal blindness threshold reached by 40s). Eleven distinct pathogenic variants were detected, of which 4 were novel. All but 1, p.(Arg405Trp), CLN3 point varian…	CLN3 should be included in next-generation sequencing panels when investigating patients with nonsyndromic rod-cone dystrophy. These results document phenotype–genotype correlations associated with specific variants in CLN3.	3	2021-10-15
Stunkel, M., Bhattarai, S., Stone, E., Wang, K., Mullins, R. and Drack, A.	2013	Vitritis in pediatric retinal degenerations	Investigative Ophthalmology and Visual Science	54	1168		Ophthalmic-management	Observational	Retrospective chart review	104 (Originally 106; 2 were excluded as unaffected siblings)	Genetic retinal degenerations	Age, visual acuity (VA), slit lamp examination (SLE) of AV, clinical and molecular genetic diagnoses	Retrospective chart review of patients presenting with suspected retinal degeneration to a single examiner from 2008-2012. Data was analyzed using Student’s t-test and Fisher exact test.	66/104 (63.5%) had SLE of AV data recorded. SLE could not be accomplished in 38/104 (36.5%) due to youth (average age 9.3 years with SLE vs. 3.3 without, p=2.1x10-12). 42/66 (63.6%) had no vitritis. 20/66 (30.3%) had 1+ or greater cells. 4/66 (6.1%) had rare cells. Average age between cells and no-cells (9.6 vs. 9.5 years) did not differ significantly. VA averaged 20/142 with cells; 20/419 no-cel…	A non-random subset of pediatric retinal degenerations exhibit vitritis. 5/5 BBS patients (progressive) demonstrated cells whereas 0/12 patients with CSNB (stable) did. Studying pediatric retinal degenerations with and without vitritis may elucidate whether inflammation accelerates vision loss in certain subtypes.	4	2021-10-15
Taschner, P. E. M., Franken, P. F., Van Berkel, L. and Breuning, M. H.	1999	Genetic heterogeneity of neuronal ceroid lipofuscinosis in the Netherlands	Molecular Genetics and Metabolism	66	339-343	10.1006/mgme.1999.2810	Demographics	Observational	Database	203	All Dutch NCL patients registered since 1992. 126 families. JNCL (n=143)	PCR analysis	Other NCL mutations	Incidence of juvenile NCL in Netherlands per year is 1.45:100,000. Other types of NCL are more rare. Protracted JNCL only seen in patients of Turkish origin. Two cases of variant JNCL with GRODs, both patients PPT deficient but causative CLN1 mutations not identified (may not be relevant for this CLN3 analysis). Most cases of JNCL in Netherlands have been caused by six mutation in the CLN3 gene. …	Direct mutation detection is available for CLN1, CLN3, and CLN5 genes in the Netherlands.	4	2021-10-15
Teixeira, C., Guimarães, A., Bessa, C., Ferreira, M. J., Lopes, L., Pinto, E., Pinto, R., Boustany, R. M., MC, S. M. and Ribeiro, M. G.	2003	Clinicopathological and molecular characterization of neuronal ceroid lipofuscinosis in the Portuguese population	J Neurol	250	661-7	10.1007/s00415-003-1050-z	Demographics	Observational	Retrospective case series	53	NCL (43 Portuguese families). 27 already deceased. JNCL (n=11)	Clinical, neurophysiological and neuroradiological. EM skin biopsy,	N=26 further characterised at biochemical (blood analysis) and genetic levels. LN3.Two PCR-based methods were used to detect the 1.02-kb genomic deletion as previously described [23, 30]. Positive and negative controls for the 1.02-kb deletion assay were included. Screening of other mutations was performed by RT-PCR and direct sequencing.	JNCL onset of disease 5-7 years (6/8), onset of seizures 8-17y (6/8), onset of visual failure 4-7y, behavioural alterations >10y, onset of dementia >12y, inability to walk >10y with progressive loss. All still alive aged 10-23y. No abnormal EEG, CT/MRI brain atrophy in all. EM of intralysosomal inclusions FP/CV in all. The 1.02-kb deletion in the CLN3 gene was identified in all JNCL patients by P…	JNCL represented the most frequent form of NCL (42.3%). Testing for the 1.02-kb deletion in the CLN3 gene and the most common mutations in the CLN1 and CLN2 gene would allow detection of 44% of mutated alleles, a proportion significantly lower than expected when compared with other populations.	4	2021-10-15
Tokola, A. M., Salli, E. K., Åberg, L. E. and Autti, T. H.	2014	Hippocampal volumes in juvenile neuronal ceroid lipofuscinosis: a longitudinal magnetic resonance imaging study	Pediatr Neurol	50	158-63	10.1016/j.pediatrneurol.2013.10.013	Brain Imaging	Observational	Case-control	JNCL (n=8) 5(m), 3(f): Controls (n=10) 4(m), 6(f)	JNCL mean age 12.2y first examination, 17.3y second examination: control 1st exam 12.5y and 2nd exam 19.3y.	Hippocampal MRI imaging	Healthy age and sex-matched controls	Progressive hippocampal atrophy was found in the patient group. The mean total hippocampal volume decreased by 0.85 cm3 during the 5-year follow-up in the patient group, which corresponds to a 3.3% annual rate of volume loss. The whole brain volume decreased by 2.9% per year. The observed annual rate of hippocampal atrophy also exceeded the previously reported 2.4% annual loss of total gray matte…	Progressive hypocampal atrophy is one of the characteristic features in JNCL in adolesence	4	2021-10-15
Tomiyasu, H., Takahashi, W., Ohta, T., Yoshii, F., Shibuya, M. and Shinohara, Y.	2000	[An autopsy case of juvenile neuronal ceroid-lipofuscinosis with dilated cardiomyopathy]	Rinsho Shinkeigaku	40	350-7		Cardiology	Observational	Case Report	1	29YO (M) CLN3	Cardiac monitoring	None	Patient noticed night blindess aged 4, diagnosed with retinitis pigmentosa aged 6 and developed ataxia, mental retardation, epliepsy and myoclonus. T1 MRI showed diffuse atrophy of the cerebellum, brainstem, and cerebrum, dilation of the ventricular system. T2 weighted MRI, mild high signal intensity in white matter and around trigones of lateral ventricles. Autopsy finding - abundant accumulatio…	NCL3 with dilated cardiomyopathy	4	2021-10-15	Article in Japanese
Torres, L. F., Jacob, G. V., de Noronha, L., Sampaio, G. A., Antoniuk, S. and Bruck, I.	1997	[Electron microscopy study in neurodegenerative diseases in childhood]	Arq Neuropsiquiatr	55	788-94	10.1590/s0004-282x1997000500016	Diagnosis	Observational	Case-series	3	89 patients with neurodegenerative diseases (CLN3 n=3) age 49days-13ys, 39(m), 50(f)	EM of skin, conjunctival and rectal biopsies.	In some cases, complementary exams were performed, such as EEG, CT scan, MRI, bone marrow biopsy, urinary and enzymatic screening.	Tissue samples were from skin (n=58, 49.6%), conjunctive (n=40, 34.2%), rectum (n=9), liver (n=3), nervous tissue (n=3), spleen (n=2), and brain (n=2). In 20 of the samples it was possible to have a certain diagnosis (17.1%). In 2 cases there were epithelial cells with curved inclusions and 2 with fingerpring inclusions, both compatible with NCL. (note: some patients had more than one sample take…	In CLN it is not yet possible to make a diagnosis through enzymatic dosing, as the defective enzyme is not known, so electron microscopy is fundamental for the definitive diagnosis. These results show that the use of electron microscopy as a screening tool in patients with suspected lysosomal storage disease is a method of high sensitivity but low specificity, since a negative result does not exc…	4	2021-10-15	Article in Portuguese
Turriff, A. E., Cukras, C. A., Brooks, B. P. and Huryn, L. A.	2019	Considerations in multi-gene panel testing in pediatric ophthalmology	J aapos	23	163-165.e1	10.1016/j.jaapos.2019.01.008	Diagnosis	Observational	Case-series	4	6yo (f) CLN3: 9yo (m) and 7yo sister; pt 4: cLN1	Multi-gene panel testing	Ophthalmological examination	Pt1; low visual acuity, significant colour discrimination deficit, unrecordable ERG amplitudes. Atrophic retina, retinal vascular attenuation, photoreceptor loss. Recent change in behaviour. Inherited retinal dystrophy (IRD) panel testing revealed 1kb deletion (paternally inherited) and a nonsense mutation c.883G>T; p.Glu295Ter (maternally inherited) in CLN3. Pt2/Pt3; reduced visual acuity, centr…	Panel testing is a powerful diagnostic tool with the potential to reveal syndromic information in patients with seemingly isolated eye findings.	4	2021-10-15
Tyynelä, J., Cooper, J. D., Khan, M. N., Shemilt, S. J. A. and Haltia, M.	2004	Hippocampal pathology in the human neuronal ceroid-lipofuscinoses: Distinct patterns of storage deposition, neurodegeneration and glial activation	Brain Pathology	14	349-357	10.1111/j.1750-3639.2004.tb00077.x	Brain Imaging	Observational	Laboratory		CLN1 (n=3), CLN2 (n=1), CLN3 (n=4) age at death 16,19,23,28. CLN5 (n=2), CLN8 (n=3), controls (n=3) aged 2, 25 and 26 at death	Hippocampal autopsy samples histology and immunohistochemistry (markers of glial and interneuronn phenotype). Confocal microscopy,	age-matched controls	In CLN3 hippocampal formation was better preserved showing a distinct pattern of neuronal loss within diﬀerent subﬁelds. There was also less neuronal loss in the subiculum of these later onset cases, compared to the extent of cell loss in the hippocampal formation. In CLN3 cases, neurodegeneration was most pronounced in the hilus and became progressively less severe moving through CA3 and CA2 wit…	The NCLs share a common pattern of selective hippocampal pathology, distinct from that seen in the majority of temporal lobe epilepsies.	4	2021-10-15
Valadares, E. R., Pizarro, M. X., Oliveira, L. R., Amorim, R. H., Pinheiro, T. M., Grieben, U., Santos, H. H., Queiroz, R. R., Lopes Gde, C. and Godard, A. L.	2011	Juvenile neuronal ceroid-lipofuscinosis: clinical and molecular investigation in a large family in Brazil	Arq Neuropsiquiatr	69	2021-08-13	10.1590/s0004-282x2011000100004	Diagnosis	Observational	Case-series	10	Two consanguinous Brazilian couples, 32 children.	Clinical data (n=10) genetic analysis (n=13)	Clinical and molecular analysis	Ten patients with JNCL detected in this family. The large 1.02 kb deletion was detected. First symptom in 9 of 10 affected children was visual failure first observed in the school and not at home. Nyctalopia was the first symptom in one deceased child. The most severe phenotype, with autistic behaviour, tics and parkinsonism was seen in a 12-year-old female (brain CT was normal) and a milder phen…	Phenotypical intrafamily variation in 10 affected children of this family. The molecular investigation of this large family in our metabolic center made the diagnosis possible, and correct approach to genetic counseling.	4	2021-10-15
Veneselli, E., Biancheri, R., Perrone, M. V., Buoni, S. and Fois, A.	2000	Neuronal ceroid lipofuscinoses: clinical and EEG findings in a large study of Italian cases	Neurol Sci	21	S75-81	10.1007/s100720070044	Clinical presentation	Observational	Case-series	8 3(mm), 5(f)	Italian. Total NCL (n=30) 15(m), 15(f). JNCL (n=8), LINCL (n=18) INCL (n=4) age at symptom onset 1-3.5years.	Clinical and neurological exams (MRI / CT). EM on skin or conjunctiva biopsies	Electroencephalograms (EEG).	Presenting symptoms visual failure, decrease in academic skills (6/8). Age at first observation 6-14y. EM FP, FP +CVB. Neuroradiological findings; Mild cerebral atrophy (n=3/8), cerebral and cerebellar atrophy (n=1/8). Not performed in 4/8). EEG; Normal background activity with runs of slow spikes and waves was evident in 5 of 8 patients. In the remaining 3 patients, the EEG abnormalities were mo…	JNCL series was quite homogenous. No significant differences between observations of this group and those reported in literature. EEG has proven to be extremely valuable in diagnosing all subtypes of NCL, and have early role in diagnosis if analysis of morphological and temporal characteristics is carried out.	4	2021-10-15
Vercammen, L., Buyse, G. M., Proost, J. E. and Van Hove, J. L.	2003	Neuroleptic malignant syndrome in juvenile neuronal ceroid lipofuscinosis associated with low-dose risperidone therapy	J Inherit Metab Dis	26	611-2	10.1023/a:1025916518457	Miscellaneous	Observational	Case Report	1	JNCL (23yo f) Risperidone treatment for hallucinations. Admitted for persistent high fever (38.4-40.6C) unresponsive to pyretic treatment. Elevated white blood cells, and creatine kinase. Diagnosis of neuroleptic malignant syndrome	Risperidone, trazodone and oxazepam were discontinued. Diazepam, and bromocryptine were given.	None	Fever abated after two days, CK levels normal after 2 weeks.	Neuroleptic malignant syndrome is a very rare side-effect of antipsychotic medications, characterised by rigidity, akinesia, altered consciousness, autonomic dysfunction including hyperthermia, and myonecrosis, with a mortality rate up to 20%.	4	2021-10-15
Verma, G., Shah, N., Vankar, G. K., Prajapati, G., Dave, S. and Jambusarvala, T.	2016	Juvenile batten disease: A case report	Indian Journal of Psychiatry	58	S103		Diagnosis	Observational	Case Report	1	11yo(m) vision impairment, milestone regression, seizures, autistic features, bladder and bowel incontinence. Bull's eye maculopathy	Skin biopsy, MRI, EEG	None	EEG showed encephalopathic changes with epileptic discharges. MRI brain demonstrated loss of white matter with abnormal T2/FLAIR hyperintensity involving periventricular and deep white matter in the right fronto-temporo-parieto-occipetal region with cerebral cortical atrophy. Sodium valproate 1 gm, Phenytoin 300 mg and antioxidants (Vit C and E) were started. At two months of followup, seizures, …	Patient presented with regression of milestones, vision impairment and seizures. Though rare, Batten disease is an important differential diagnosis to be kept in mind, considering the role of anti-oxidant treatment, overall poor prognosis and implication for genetic counselling.	4	2021-10-15
Vierhile, A., Adams, H. R., Augustine, E. A., Cialone, J., Kwon, J. M., Marshall, F., Newhouse, N., Blieck, E., Rothberg, P. and Mink, J. W.	2011	Sex differences in clinical progression and quality of life in Juvenile Neuronal Ceroid Lipofuscinosis	Annals of Neurology	70	S133	10.1002/ana.22558	Gender differences	Observational	Case-series	228	JNCL	Unified Batten Disease Rating Scale (UBDRS), patient registry and a QoL survey. Age at which subjects had loss of ambulation, unintelligible speech and inability to perform ADLs ,	Males / females	(128 (f) 98 (m); died at 30 years or younger. Age at death 13-30 years. Average age at death for females was lower than for males (females mean 20.9 years, SD=4.5; males mean= 22.2, SD= 4.2; t=-2.17, p=0.03). Age of onset- females experience first symptom onset at least one year later than males (6.24 years, SD= 1.2; vs 5.16 years, SD= 0.88). Using a parent-rated QoL instrument, females QoL relat…	Disease course for females may unfold more rapidly and that the impact of the disease on QoL is greater for females than for males.	4	2021-10-15
Villanova, M., Ceuterick, C., Dotti, M. T., Santorelli, F. M., Casali, C., Malandrini, A., De Stefano, N., Lübke, U., Martin, J. J., Guazzi, G. C. and Federico, A.	1999	Detection of beta-A4 amyloid and its precursor protein in the muscle of a patient with juvenile neuronal ceroid lipofuscinosis (Spielmeyer-Vogt-Sjögren)	Acta Neuropathol	98	78-84	10.1007/s004010051053	Pathology	Observational	Case Report	1	JNCL	Immunohistochemistry using antibodies to beta-amyloid peptide and amyloid precursor protein.	None	Positive reaction in muscle was specifically localized to autophagic vacuoles and blood vessel walls. Increased acid phosphatase reaction suggested enhanced lysosomal activity.	We hypothesize that beta-amyloid is deposited in NCL muscle by a lysosomal mechanism similar to that proposed in other disorders involving beta-amyloid.	4	2021-10-15
Wang, F., Wang, H., Tuan, H. F., Nguyen, D. H., Sun, V., Keser, V., Bowne, S. J., Sullivan, L. S., Luo, H., Zhao, L., Wang, X., Zaneveld, J. E., Salvo, J. S., Siddiqui, S., Mao, L., Wheaton, D. K., Birch, D. G., Branham, K. E., Heckenlively, J. R., Wen, C., Flagg, K., Ferreyra, H., Pei, J., Khan, A., Ren, H., Wang, K., Lopez, I., Qamar, R., Zenteno, J. C., Ayala-Ramirez, R., Buentello-Volante, B.…	2014	Next generation sequencing-based molecular diagnosis of retinitis pigmentosa: identification of a novel genotype-phenotype correlation and clinical refinements	Hum Genet	133	331-45	10.1007/s00439-013-1381-5	Genotype-Phenotype	Observational	Case-series	123	Retinitis pigmentosa	Next generation sequencing	Clinical assessments	Recessive mutations in CLN3 were identified in five retinal degeneration patients, including four RP probands and one cone-rod dystrophy patient, suggesting that CLN3 is a novel non-syndromic retinal disease gene. No signs or symptoms of Batten disease were found in either case even at the ages of 40 and 45 years, respectively.	Information gained from this genetic screening will directly aid in patient diagnosis, prognosis, and treatment, as well as allowing appropriate family planning and counseling.	4	2021-10-15
Weleber, R. G.	1998	The dystrophic retina in multisystem disorders: the electroretinogram in neuronal ceroid lipofuscinoses	Eye (Lond)	12 ( Pt 3b)	580-90	10.1038/eye.1998.148	Ophtalmic-diagnosis	Observational	Case-series	3	JNCL 1(m) 2(f)	ERG	None	Patients with JNCL invariably showed severe to profound ERG abnormalities when first tested, with essentially no rod-mediated activity and marked loss of a-wave amplitudes with even greater loss of b-wave amplitudes, creating electronegative configuration waveforms.	Differences in the ERG responses were thus found that provide further clues to the earliest site of pathology within the retina.	4	2021-10-15
Westermarck, T., Aberg, L., Santavuori, P., Antila, E., Edlund, P. and Atroshi, F.	1997	Evaluation of the possible role of coenzyme Q10 and vitamin E in juvenile neuronal ceroid-lipofuscinosis (JNCL)	Mol Aspects Med	18 Suppl	S259-62	10.1016/s0098-2997(97)00025-3	Disease mechanism	Observational	Case-control	29	JNCL age2-27)	coenzyme Q10 and vitamin E measurements in blood	healthy controls (n=48) age 18-27	A significant reduction of the coenzyme Q10 level (0.59 +/- 0.25 microgram/ml) was observed in JNCL patients when compared to control subjects (0.80 +/- 0.26 microgram/ml). The level of vitamin E was also reduced markedly in JNCL patients when compared to controls (10.4 +/- 4.1 and 12.1 +/- 4.5 micrograms/ml, respectively).	Low levels of CoQ10 and vitamin E in JNCL patients may indicate an impaired antioxidant protection in this disease. Diminished antioxidant capacity of LDL may accelerate the risk of cardiac disorders in JNCL	4	2021-10-15
Wilkinson, M. E.	2001	Ceroid lipofuscinosis, neuronal 3, Juvenile-Batten disease: case report and literature review	Optometry	72	724-8		Ophtalmic-diagnosis	Observational	Case Report	1	JNCL 7yo				Batten disease is the most likely of the ceroid lipofuscinoses to be manifested in an ophthalmic practitioner's office before the diagnosis of the underlying condition. Although there currently is no treatment for this condition, making the correct diagnosis is important for appropriate low-vision management, educational planning, and genetic counseling.	4	2021-10-15
Williams, J., Augustine, E. and Mink, J.	2017	Developing a staging system for juvenile batten disease (CLN3 Disease)	Annals of Neurology	82	S307		Disease scoring	Observational	Database					Significant differences in mean age (years) were found between Stage 1 and Stage 2 [3.196 (95% CI:1.48-4.91); p <0.0001] and Stage 3 and Stage 4 [4.301 (95% CI:2.83-5.77); p <0.001]. There was no significant difference between Stage 2 vs. Stage 3 [1.27 (95% CI:0.19-2.73); p5 0.15]. Based on the lack of difference between Stage 2 and Stage 3, Stage 3 was redefined as loss of independent walking an…	A 3-stage system can be used to categorize the progression of JNCL disease as a function of age and has the potential to guide primary and secondary endpoints in future clinical trials.		2021-10-15
Williams, R. E., Edwards, M., Kenrick, S., Menson, E. and Griffiths, R.	2009	Juvenile neuronal ceroid lipofuscinosis (Batten disease): What should we tell the children?	Developmental Medicine and Child Neurology	51	60	10.1111/j.1469-8749.2008.03208.x	Disclosure of diagnosis	Observational	Expert opinion	N/A	JNCL	Consensus-building meetings of Batten Disease Family Association (BDFA) Professional Development Group	Model used in the disclosure of HIV positivity to affected children	Key themes were identified to guide current practice, to support and empower parents and families to prepare themselves and their children for the next stage of the disease.	Disclosure information should be accurate, appropriate for the cognitive abilities of the individual and given using a communication style that can be easily understood. Ample opportunity to develop a relationship between children with professionals – including doctors – over time is important.	5	2021-10-11
Williams, R. E. and Mole, S.	2009	A diagnostic algorithm for the diagnosis of neuronal ceroid lipofuscinosis in children	Developmental Medicine and Child Neurology	51	12	10.1111/j.1469-8749.2008.03203.x	Diagnosis	Observational	Expert opinion	N/A	Childhood forms of NCL	Clinical experience and recent research findings	Some metabolic investigations and brain imaging. Ophthalmology assessment, EEG with slow photic stimulation, ERG and VEPs.	If vacuolated lymphocytes are present in a child presenting with visual failure as the initial symptom, CLN3 mutation analysis must be requested.	Mutation analysis for CLN3 is requested if visual failure was the initial presentaiton	5	2021-10-11
Winstone, A. M., Stellitano, L. and Verity, C.	2012	Children with juvenile neuronal ceroid lipofuscinosis: How do they present to paediatricans and when? UK data from the past 16 years	Developmental Medicine and Child Neurology	54	36-37	10.1111/j.1469-8749.2011.04191.x	Clinical presentation	Observational	Prospective case series, population-based	53	JNCL	Children with JNCL identified through a national prospective study of UK children with progressive intellectual and neurological deterioration (PIND).	The British Paediatric Surveillance Unit Data, January 1995 to July 2011. Clinical details were obtained by questionnaire or clinic visit.	32 females and 21 males. Median age at first symptom was 5 years 7 months. Median age at presentation was 8 years. Presenting symptoms were visual failure 46 (87%), developmental delay/learning difficulties 29 (55%), behavioural problems 18 (34%), seizures 13 (25%), memory loss eight (17%), extrapyramidal signs seven (13%), and gait disturbance/ataxia six (11%).	Most presented to ophthalmologists with early visual failure. Children were referred to paediatricians about 2 years after developing symptoms.	4	2021-10-11
Winstone, A. M., Verity, C. M. and Stellitano, L.	2010	The clinical presentation and diagnosis of juvenile neuronal ceroid lipofuscinosis: A prospective national study	Archives of Disease in Childhood	95	A8	10.1136/adc.2010.186338.17	Clinical presentation	Observational	Prospective case series, population-based	47	JNCL	Active surveillance for progressive intellectual and neurological deterioration (PIND) among children in the UK via the British Paediatric Surveillance Unit system.	Data obtained between January 1995 and December 2009 via reporting paediatricians. The clinical presentation and mode of diagnosis of PIND cases with JNCL were analysed.	27 female, 20 male. Median age at first symptom: 5 years 11 months. Median age at presentation to the reporting paediatrician: 7 years 9 months. Presenting symptoms were visual failure 40 (85%), developmental delay/learning difficulties 28 (60%), behavioural problems 17 (36%), seizures 10 (21%), memory loss 8 (17%), extrapyramidal signs 6 (13%) and gait disturbance/ataxia 5 (11%). MRI brain imagi…	The clinical presentation was quite characteristic, with early visual failure in the majority of cases. Paediatricians saw cases about 2 years after symptoms first developed. MRI scans were abnormal in a minorityhowever, ERG/VEP studies were abnormal in all cases where results were available. An increasing number are diagnosed by DNA studies, resulting in re-classification of cases by genetic abn…	4	2021-11-10
Wisniewski, K. E., Kida, E., Connell, F. and Zhong, N.	2000	Neuronal ceroid lipofuscinoses: research update	Neurol Sci	21	S49-56	10.1007/s100720070040	Genotype-Phenotype			40	159 probands CLN1 (n=37), CLN2 (n=72), vLINCL (n=10), CLN3 (n=40) classic, or protracted CLN3.			All CLN3 patients had onset of symptoms after 4 years of age. In 40 probands, the 1.02-kb common deletion was found in one or two alleles of the CLN3 gene. Homozygotes for the common CLN3 deletion showed the classic phenotype. The phenotype in compound heterozygotes was either the classic or the delayed classic or atypical form	Some mutations in the CLN1 and CLN2 genes may be associated with juvenile onset of the disease process and a more benign clinical course. Interfamilial and intrafamilial variations also were found, especially in the speed of becoming blind and neurologically disabled.		2021-10-15
Wisniewski, K. E., Kida, E., Golabek, A. A., Kaczmarski, W., Connell, F. and Zhong, N.	2001	Neuronal ceroid lipofuscinoses: classification and diagnosis	Adv Genet	45	1934-01-01	10.1016/s0065-2660(01)45002-4					THIS MAY BE DUPLICATE FROM ABOVE
Wisniewski, K. E., Zhong, N., Kaczmarski, W., Kaczmarski, A., Kida, E., Brown, W. T., Schwarz, K. O., Lazzarini, A. M., Rubin, A. J., Stenroos, E. S., Johnson, W. G. and Wisniewski, T. M.	1998	Compound heterozygous genotype is associated with protracted juvenile neuronal ceroid lipofuscinosis	Ann Neurol	43	106-10	10.1002/ana.410430118	Molecular genetic study	Observational	Case-series	2	JNCL	Clinicopathological study and the first molecular genetic analysis for the 2 siblings	Determine genotype associated with protracted JNCL	In addition to being heterozygous for the 1.02-kb CLN3 deletion—a common mutation in JNCL—, both siblings also had a G-to-A missense mutation at nucleotide 1,020 of the CLN3 cDNA sequence on the non-1.02-kb deletion chromosomes. This point mutation resulted in a substitution of glutamic acid by lysine at position 295 of the CLN3 protein.	A single point mutation at residue 295 of the CLN3 protein in protracted JNCL may underlie the phenotype in this form, which differs from that in classic JNCL.	4	2021-11-10
Wisniewski, K. E., Zhong, N., Kaczmarski, W., Kaczmarski, A., Sklower-Brooks, S. and Brown, W. T.	1998	Studies of atypical JNCL suggest overlapping with other NCL forms	Pediatr Neurol	18	36-40	10.1016/s0887-8994(97)00188-4	Genetics	Observational	Case-series	191	JNCL	Genetic analysis of JNCL patients diagnosed based on the age-at-onset, clinical symptomatology, and pathologic findings.	Patients with typical JNCL were a uniform group of cases, whereas the atypical were heterogenous and were divided into 8 subgroups based on the clinicopathologic findings. Forty-three families were analyzed (27 typical, 16 atypical) for the common 1.02 kb deletion and several pedigrees for novel mutations.	In typical JNCL the common 1.02 kb deletion in both alleles (homozygous) were observed in 23/27, and only 1 allele (heterozygous) was exhibited in 4/27 families. In atypical JNCL families, 5/16 were heterozygous for the common 1.02 kb deletion. None of the remaining 11/16 families had the common 1.02 kb deletion in either allele, but in 9/11 cases the palmitoyl-protein thioesterase (PPT) levels w…	In cases where the mutation in CLN3 gene has not been identified, several possibilities may exist. The phenotype may be caused by a yet undefined mutation in CLN3 or may be due to overlapping with other forms of NCL.	4	2021-11-10
Wiśniewski, K. E., Zhong, N., Kida, E., Kaczmarski, W., Kaczmarski, A., Connell, F., Brooks, S. S. and Brown, W. T.	1997	Atypical late infantile and juvenile forms of neuronal ceroid lipofuscinosis and their diagnostic difficulties	Folia Neuropathol	35	73-9							COULD BE DUPLICATE FROM ABOVE
Wright, G. A., Georgiou, M., Robson, A. G., Ali, N., Kalhoro, A., Holthaus, S. K., Pontikos, N., Oluonye, N., de Carvalho, E. R., Neveu, M. M., Weleber, R. G. and Michaelides, M.	2020	Juvenile Batten Disease (CLN3): Detailed Ocular Phenotype, Novel Observations, Delayed Diagnosis, Masquerades, and Prospects for Therapy	Ophthalmol Retina	4	433-445	10.1016/j.oret.2019.11.005	Ophthalmic-diagnosis	Observational	Retrospective case series	8	JNCL	Visual acuity (VA), fundus autofluorescence and OCT findings, electroretinography (ERG) phenotype, and microscopy/molecular genetics	Characterise the retinal phenotype of JNCL, highlight delayed and mistaken diagnosis, and propose an algorithm for early identification	Age of onset ranged from 3 to 7 years (mean, 5.3 years). The age at diagnosis of JNCL ranged from 7 to 10 years (mean, 8.3 years). Rapid bilateral vision loss over 1 to 18 months, with mean VA deteriorating from 0.44 logarithm of the minimum angle of resolution (logMAR) (range, 0.20e1.78 logMAR) at baseline to 1.34 logMAR (0.30 logMAR - light perception) at last follow-up. Six children displayed …	Blood film microscopy to detect vacuolated lymphocytes is a rapid, readily accessible, and sensitive screening test for JNCL. Early suspicion of JNCL can be aided by detailed directed history and high-resolution retinal imaging, with subsequent targeted microscopy/genetic testing.	4	2021-10-09
Yamaguchi, Y., Lyman, R., De Los Reyes, E., Kim, S. S., Uffman, J. C. and Tobias, J. D.	2020	Batten disease and perioperative complications: a retrospective descriptive study	J Anesth	34	342-347	10.1007/s00540-020-02747-1	Perioperative complications	Observational	Retrospective case series	35	Batten disease or ICD10 E75.4	Patients with a diagnosis of Batten disease who received anesthetic care from December 2014 to May 2019.	Perioperative complications characterise the anaesthetic management including the use of propofol, assess its association with adverse events.	Most common adverse events were hypotension (N = 6, 6.5%) and bradycardia (N = 7, 7.5%) requiring treatment with medications. Other adverse events include oxygen desaturation (N = 4, 4.3%), seizures (N = 4, 4.3%), unanticipated hospital or ICU admission (N = 1, 1.1%), PACU phase 1 stay > 120 min (N = 2, 2.2%), hypothermia (N = 4, 4.3%), agitation (N = 1, 1.1%), and laryngospasm requiring treatmen…	Majority of patients were managed without clinically significant perioperative complications. Routine avoidance of propofol in patients with Batten disease does not appear warranted.	4	2021-10-09
Yao, S., Bi, H. Y., Lü, H., Zhang, W., Wang, Z. X., Xiao, J. X. and Yuan, Y.	2006	The clinical and neuroimaging features of neuronal ceroid lipofuscinosis	Chinese Journal of Neurology	39	312-315													Article in Chinese
Zhong, N. A., Wisniewski, K. E., Ju, W., Moroziewicz, D. N., Jurkiewicz, A., McLendon, L., Jenkins, E. C. and Brown, W. T.	2000	Molecular diagnosis of and carrier screening for the neuronal ceroid lipofuscinoses	Genet Test	4	243-8	10.1089/10906570050501452	Diagnosis	Observational	Cross-sectional	77	NCL	PCR-based molecular tests for detecting INCL-, LINCL-, and JNCL-affected individuals from 180 NCL families	Sensitivity of testing to detect NCL patients among clinically suspected individuals. Molecular screening for carriers.	The sensitivity of testing was determined to be 75% (58/77) for JNCL. 48/106 (45.3%) carriers for JNCL families by molecular screening. Seven patients previously diagnosed as having JNCL were now found to carry mutations of CLN2 (5/7) or CLN1 (2/7)	DNA testing is important to detect accurately both affected individuals and carriers in NCL families.	4	2021-10-09
Zimmerman, G., Vierhile, A., Adams, H., Mink, J. and Augustine, E.	2020	Methods for quantitative gait analysis in CLN3 disease	Molecular Genetics and Metabolism	129	S166	10.1016/j.ymgme.2019.11.444	Motor function	Observational	Cross-sectional	10	CLN3. mean age 11.9 y (2–22), 5(f)	Spatiotemporal gait analysis using a 16-ft pressure sensing ProtoKinetics Zeno™ Walkway Gait Analysis System.	Age (a surrogate for disease duration) and select gait parameters	Ten subjects completed a single assessment. Significant correlations between age and the following gait parameters: cadence (r = −0.64, p = .047), velocity (r = −0.65, p = .042), step length asymmetry (r = 0.7, p = .024), stride width (r = 0.77 p = .009), and stance % (r = 0.85, p = .002). Age and step length were not significantly correlated.	Specific gait parameters can be quantified in CLN3 disease with a 2D gait measurement system. Better understanding of elements of gait dysfunction, such as limb asymmetry or stance instability, have potential to inform development of targeted therapeutic interventions.	4	2021-10-09
SYSTEMATIC REVIEWS
Aungaroon, G., Hallinan, B., Jain, P., Horn, P. S., Spaeth, C. and Arya, R.	2016	Correlation Among Genotype, Phenotype, and Histology in Neuronal Ceroid Lipofuscinoses: An Individual Patient Data Meta-Analysis	Pediatr Neurol	60	42-48.e4	10.1016/j.pediatrneurol.2016.03.018	Genotype-Phenotype	Systematic review	N/a	440 (68 studies)	NCL	Infantile and juvenile genotype-phenotype	Age at onset, biopsy pathology,	Phenotypes were reported in 337 patients. Juvenile (n=137, 40.7%). Those with a pathologic mutation, the clinical phenotype was reported in 272 patients (JNCL n=124, 33.3%). A significant clustering of genotypes into juvenile-onset (only CLN3) and infantile-onset (all others) phenotypes was observed (P < 0.0001). All except seven studies provided data on age at onset (first day of life to 62y). M…	This IPD meta-analysis of 440 patients with NCL indicates that the CLN3 genotype is significantly more likely to present with a juvenile phenotype compared with other genotypes	2	2021-10-15
Autti, T., Joensuu, R. and Aberg, L.	2007	Decreased T2 signal in the thalami may be a sign of lysosomal storage disease	Neuroradiology	49	571-8	10.1007/s00234-007-0220-6	Brain Imaging	Systematic review	N/a	122 (111 articles)	LSDs	T2 weighted MRI images	Articles in English	Decrease in signal intensity of the thalami was a consistent finding in several types of neuronal ceroid lipofuscinosis (NCL) including CLN1 (infantile NCL), CLN2 (classic late infantile NCL), CLN3 (juvenile NCL), CLN5 (Finnish variant late infantile NCL), and CLN7 (Turkish variant late infantile NCL).	A decrease in T2 signal intensity in the thalami seems to be a sign of lysosomal disease.	2	2021-10-15
Kuper, W. F. E. and Van Hasselt, P. M.	2015	Onset of cognitive decline in CLN3 disease: A systematic review and meta-analysis	Journal of Inherited Metabolic Disease	38	S280-S281	https://doi.org/10.1007/s10545-015-9877-x	Disease progression	Systematic review (abstract)	N/a	130	CLN3	A systematic review, searching PubMed and Embase for patients with confirmed CLN3 disease. Patients displaying classical and protracted forms were analysed separately. Survival analysis was used to delineateage at onset of visual and cognitive deterioration.	time course of IQ scores	Information on cognitive function (IQ and/or onset of cognitive decline) was provided in 58 cases. Mean onset of visual decline was slightly earlier in classical vs protracted CLN3 (6.1 years (n=47) versus 7.2years (n=9), p=0.02). Reported onset of cognitive decline was at 6.75 years in the classical phenotype (n=20), and a clear decrease in IQ scores was observed from 4-5 years of age (p< 0.0001…	Cognitive dysfunction is an early symptom of classical CLN3 disease.	2	2021-10-15
Stehr, F. and Forkel, M.	2013	Funding resources for rare disease research	Biochim Biophys Acta	1832	1910-2	10.1016/j.bbadis.2013.04.016	Services	Systematic review	N/a	N/A	Batten disease	Pubmed Literature search - keywords ceroid/batten/battenin/Btb1 (2006-2012)	Funding or acknowledgement sections were analysed to set up a list of funding agencies.	449 articles listed. 37-57 articles per year. 298 publications relevant to Batten disease. 193 different funding agencies supported batten research. 39% non profit, 39% public funding, 16% academic research institutes, 4% companies, 2% not classified. THE NIH Batten Disease Support and Research Association was the most acknowledge funding source, followed by the Wellcome Trust and Batten Disease …	Advancements in BD research have required mutliple funders willing to make investments in laboratories globally. Affected families play a major role in research by raising many of the non-profit funds and also by raising awareness, advocating for increased government spending, motivating researchers, providing valuable medical histories, submitting resource material.	2	2021-10-15
