# Supplementary material for: Recommendations for the diagnosis and management of cln3 disease (batten disease) using the Delphi consensus methodology
Source: Orphanet J Rare Dis. 2026 Mar 10;21:155. doi: 10.1186/s13023-026-04298-2 (PMC13088526; doi:10.1186/s13023-026-04298-2)
Supplement: Supplementary file 7 — Supplementary Material 7 [file 13023_2026_4298_MOESM7_ESM.xlsx]

## Sheet: Sheet1
CLN3 Steering Committee Member Development
Name	Status	Specialty	Sub speciality	Geo	Country
Ruth Williams	Confirmed	Consultant paediatric neurologist	Physician	Europe	United Kingdom
Erika Augustine	Confirmed	Paediatric Neurology	Clinical trials	N. America	USA
Heather Adams	confirmed	Paediatric Neurology	Physician	N. America	USA
Jonathan Cooper	Confirmed	Pediatrics, Genetics and Neurology	Researcher	N. America	USA
Alex Levin	Confirmed	Opthamology	Physician	N. America	USA
Rosemary Boustany	Confirmed	Pediatric Neurology and Genetics	Physician	Asia	Lebanon
Miriam Nickel	Confirmed	Paediatrics	Physician	Europe	Germany
John Ostergaard	Confirmed	Paediatrics	Physician	Europe	Denmark
Lauren Treat	Confirmed	Paediatric Neurology	Neurologist	N. America	USA
Paul Gissen	Confirmed	Paediatric Metabolic Disease	Researcher	Europe	United Kingdom
Brian Nauheimer Andersen	Confirmed	Genetic researcher	Physician	Europe	Denmark
Rebecca Ahrens-Nicklas	Confirmed	Metabolic Disease and Human Genetics	Physician	N. America	USA
Sara Mole	Confirmed	Genetic researcher	Researcher	Europe	United Kingdom
Lori Sikorra	Confirmed	Nurse Practioner & Advocate	Advocate	N. America	USA
Minna Laine	Confirmed	Pediatric Neurology	Neurologist	Europe	Finland
Jonathan Mink	Confirmed	Pediatric Neurology	Neurologist	N. America	USA
Angela Schulz	Confirmed	Paediatric Neurology	Physician	Europe	Germany
Ineka Whiteman	Confirmed	Neuroscientist	Advocate	AUS	Australia
				UK	3
				USA	8
				Lebanon	1
				Germany	2
				Denmark	2
				Finland	1
				Australia	1
				TOTAL	18
